# Supplementary material for: Computational prediction and experimental validation of novel Hedgehog-responsive enhancers linked to genes of the Hedgehog pathway
Source: BMC Dev Biol. 2016 Feb 24;16:4. doi: 10.1186/s12861-016-0106-0 (PMC4765071; doi:10.1186/s12861-016-0106-0)
Supplement: Additional file 1: Table S1. — GLI binding motif 12-mers. Library of 12-mers enriched in GLIFLAG datasets. Motifs were considered high confidence (HC) if the 12-mer occurred in all four GLIFLAG datasets, medium confidence (MC) if it occurred in 2 or 3, or low confidence (LC) if it only occurred in one dataset. (XLSX 17 kb) [file 12861_2016_106_MOESM1_ESM.xlsx]

## Sheet: Gli binding motifs
Gli binding motifs (12mer)	Confidence
AGCCCACCCAGG	HC
AGCCCACCCACG	HC
AGCCCACCCACA	HC
AGACCTCCCAGG	HC
AGACCTCCCACG	HC
AGACCTCCCACA	HC
AGACCACCCTGG	HC
AGACCACCCTCG	HC
AGACCACCCTCA	HC
AGACCACCCGGG	HC
AGACCACCCGCG	HC
AGACCACCCGCA	HC
AGACCACCCATG	HC
AGACCACCCAGG	HC
AGACCACCCAGC	HC
AGACCACCCAGA	HC
AGACCACCCACT	HC
AGACCACCCACG	HC
AGACCACCCACC	HC
AGACCACCCACA	HC
AGACCACCCAAG	HC
AGACCACCCAAC	HC
AGACCACCCAAA	HC
AGACCACACAGG	HC
AGACCACACAGA	HC
AGACCACACACG	HC
AGACCACACACC	HC
AGACCACACACA	HC
AGACCACACAAG	HC
AGGCCACCCAGG	HC
AGGCCACCCAGC	HC
AGGCCACCCAGA	HC
AGGCCACCCACG	HC
AGGCCACCCACC	HC
AGGCCACCCACA	HC
AGGCCACCCAAG	HC
AGGCCACCCAAA	HC
AGGCCACACACG	HC
CGACCACCCACG	HC
GGGCCACCCAGG	HC
GGGCCACCCAGA	HC
GGGCCACCCACG	HC
GGGCCACCCACC	HC
GGGCCACCCACA	HC
GGGCCACCCAAG	HC
GGGCCACACACG	HC
GGCCCACCCAGG	HC
GGCCCACCCAGA	HC
GGCCCACCCACG	HC
GGCCCACCCACA	HC
GGACCTCCCAGG	HC
GGACCTCCCACG	HC
GGACCTCCCACA	HC
GGACCACCCTGG	HC
GGACCACCCTGA	HC
GGACCACCCTCG	HC
GGACCACCCTCA	HC
GGACCACCCGGG	HC
GGACCACCCGCG	HC
GGACCACCCGCA	HC
GGACCACCCATG	HC
GGACCACCCATA	HC
GGACCACCCAGG	HC
GGACCACCCAGC	HC
GGACCACCCAGA	HC
GGACCACCCACG	HC
GGACCACCCACC	HC
GGACCACCCACA	HC
GGACCACCCAAG	HC
GGACCACCCAAC	HC
GGACCACCCAAA	HC
GGACCACACAGG	HC
GGACCACACAGA	HC
GGACCACACACG	HC
GGACCACACACC	HC
GGACCACACACA	HC
GGACCACACAAG	HC
TGACCACCCAGG	HC
TGACCACCCAGA	HC
TGACCACCCACG	HC
TGACCACCCACC	HC
TGACCACCCACA	HC
TGACCACCCAAG	HC
TGGCCACCCACG	HC
TGGCCACCCACA	HC
AGCCCACCCAGA	MC
AGCCCACCCACT	MC
AGCCCACCCACC	MC
AGCCCACCCAAG	MC
AGACCTCCCACC	MC
AGACCTCCCAAG	MC
AGACCCCCCACG	MC
AGACCACCTAGG	MC
AGACCACCTACG	MC
AGACCACCTACA	MC
AGACCACCCTCC	MC
AGACCACCCCGG	MC
AGACCACCCCCG	MC
AGACCACCCATT	MC
AGACCACCCATC	MC
AGACCACCCATA	MC
AGACCACCCAGT	MC
AGACCACCCAAT	MC
AGACCACCAAGG	MC
AGACCACCAACG	MC
AGACCACACATG	MC
AGACCACACAGT	MC
AGACCACACAGC	MC
AGACCACACACT	MC
AGACCACACAAA	MC
ACACCACCCACG	MC
AAACCACCCACG	MC
ATACCACCCAGG	MC
ATACCACCCACG	MC
AGGCCACCCATG	MC
AGGCCACCCACT	MC
CGGCCACCCACG	MC
CGCCCACCCACG	MC
CGACCACCCATG	MC
CGACCACCCAGT	MC
CGACCACCCAGG	MC
CGACCACCCAGC	MC
CGACCACCCAGA	MC
CGACCACCCACT	MC
CGACCACCCACC	MC
CGACCACCCACA	MC
CGACCACCCAAG	MC
CGACCACCCAAA	MC
CGACCACACACG	MC
CGACCACACACA	MC
GAACCACCCAGG	MC
GAACCACCCACG	MC
GTACCACCCAGG	MC
GTACCACCCAGA	MC
GTACCACCCACG	MC
GTACCACCCACC	MC
GTACCACCCACA	MC
GTACCACCCAAG	MC
GGGCCTCCCACG	MC
GGGCCACCCATG	MC
GGGCCACCCATA	MC
GGGCCACCCAGT	MC
GGGCCACCCAGC	MC
GGGCCACCCACT	MC
GGGCCACCCAAT	MC
GGGCCACCCAAC	MC
GGGCCACCCAAA	MC
GGGCCACACAGG	MC
GGGCCACACACA	MC
GGCCCACCCATG	MC
GGCCCACCCAGT	MC
GGCCCACCCAGC	MC
GGCCCACCCACT	MC
GGCCCACCCACC	MC
GGCCCACCCAAG	MC
GGCCCACCCAAA	MC
GGCCCACACACG	MC
GGACCTCCCAGC	MC
GGACCTCCCAGA	MC
GGACCTCCCACT	MC
GGACCTCCCACC	MC
GGACCTCCCAAG	MC
GGACCGCCCAGG	MC
GGACCGCCCACG	MC
GGACCCCCCAGG	MC
GGACCCCCCACG	MC
GGACCCCCCACA	MC
GGACCACCTAGG	MC
GGACCACCTAGA	MC
GGACCACCTACT	MC
GGACCACCTACG	MC
GGACCACCTACC	MC
GGACCACCTACA	MC
GGACCACCTAAG	MC
GGACCACCCTTG	MC
GGACCACCCTGC	MC
GGACCACCCTCT	MC
GGACCACCCTCC	MC
GGACCACCCTAG	MC
GGACCACCCGGC	MC
GGACCACCCGGA	MC
GGACCACCCGCT	MC
GGACCACCCGCC	MC
GGACCACCCGAG	MC
GGACCACCCCGG	MC
GGACCACCCCGA	MC
GGACCACCCCCG	MC
GGACCACCCCCC	MC
GGACCACCCCCA	MC
GGACCACCCCAG	MC
GGACCACCCATT	MC
GGACCACCCATC	MC
GGACCACCCAGT	MC
GGACCACCCACT	MC
GGACCACCCAAT	MC
GGACCACCAAGG	MC
GGACCACCAACG	MC
GGACCACACTCG	MC
GGACCACACGCG	MC
GGACCACACATG	MC
GGACCACACATC	MC
GGACCACACATA	MC
GGACCACACAGT	MC
GGACCACACAGC	MC
GGACCACACACT	MC
GGACCACACAAT	MC
GGACCACACAAC	MC
GGACCACACAAA	MC
TGACCTCCCACG	MC
TGACCACCCTCG	MC
TGACCACCCATG	MC
TGACCACCCATC	MC
TGACCACCCATA	MC
TGACCACCCAGT	MC
TGACCACCCAGC	MC
TGACCACCCACT	MC
TGACCACCCAAT	MC
TGACCACCCAAC	MC
TGACCACCCAAA	MC
TGACCACACAGG	MC
TGACCACACACG	MC
TGACCACACACC	MC
TGACCACACACA	MC
TGACCACACAAG	MC
TGGCCACCCAGG	MC
TGCCCACCCAGG	MC
TGCCCACCCACG	MC
AGCCCACCCATG	MC
AGCCCACCCAGC	MC
AGCCCACCCAAA	MC
AGCCCACACAGG	MC
AGCCCACACACG	MC
AGACCTCCCAGA	MC
AGACCACACAAC	MC
AGGCCACACACA	MC
AGACCACCCTGA	MC
AGGCCACCCTCG	MC
AGGCCACCCAGT	MC
AGGCCACACAGG	MC
GGGCCACCCTCG	MC
AGACCACCCGGA	MC
AGACCACACTGG	MC
AGACCACACTCG	MC
AGACCACACGCG	MC
GGACCACACTGG	MC
AGATCACCCACG	LC
AGACTACCCACG	LC
AGACCAGCCACG	LC
AGAACACCCAGG	LC
AGAACACCCACG	LC
ACACCACCCAGG	LC
CGGCCACCCAGG	LC
CGACCACCCATA	LC
CGACCACCCAAC	LC
CGACCACACAGG	LC
GCACCACCCAGG	LC
GCACCACCCAGA	LC
GCACCACCCACG	LC
GCACCACCCACC	LC
GCACCACCCACA	LC
GCACCACCCAAG	LC
GAACCACCCACC	LC
GAACCACCCACA	LC
GAACCACCCAAG	LC
GGTCCACCCAGG	LC
GGTCCACCCACG	LC
GGATCACCCAGG	LC
GGATCACCCACG	LC
GGATCACCCACA	LC
GGACTACCCAGG	LC
GGACTACCCACG	LC
GGACTACCCACA	LC
GGACCTCCCATG	LC
GGACCTCCCAGT	LC
GGACCTCCCAAA	LC
GGACCTCACACG	LC
GGACCCCCCACC	LC
GGACCATCCACG	LC
GGACCAGCCAGG	LC
GGACCAGCCACG	LC
GGACCAGCCACC	LC
GGACCAGCCACA	LC
GGACCAGCCAAG	LC
GGACCACCTATG	LC
GGACCACCGACG	LC
GGACCACCCGTG	LC
GGACCACCAAGA	LC
GGACCACCAACC	LC
GGACCACCAACA	LC
GGACCACCAAAG	LC
GGAACACCCAGG	LC
GGAACACCCAGA	LC
GGAACACCCACG	LC
GGAACACCCACC	LC
GGAACACCCACA	LC
GGAACACCCAAG	LC
TGACCACCCGCG	LC
AGCCCACACACA	LC
AGACCTCACACG	LC
CGCCCACCCACA	LC
TGCCCACCCACA	LC
AGGCCTCCCACG	LC
AGCCCACCTGGG	LC
AGCCCACCTGGA	LC
AGCCCACCTGCG	LC
AGCCCACCTGCA	LC
AGCCCACCGGGG	LC
AGCCCACCGGCG	LC
AGCCCACCCTGG	LC
AGCCCACCCTGA	LC
AGCCCACCCTCG	LC
AGCCCACCCGGG	LC
AGCCCACCCGGA	LC
AGCCCACCCGCG	LC
AGCCCACCCGCA	LC
AGCCCACATGGG	LC
AGCCCACATGCG	LC
AGCCCACACGGG	LC
AGCCCACACGGA	LC
AGCCCACACGCG	LC
AGCCCACACGCA	LC
AGACCTCCTGGG	LC
AGACCTCCTGCG	LC
AGACCTCCCGGG	LC
AGACCTCCCGGA	LC
AGACCTCCCGCG	LC
AGACCTCCCGCA	LC
AGACCACCTTGG	LC
AGACCACCTTGA	LC
AGACCACCTTCG	LC
AGACCACCTTCA	LC
AGACCACCTGGG	LC
AGACCACCTGGA	LC
AGACCACCTGCG	LC
AGACCACCTGCA	LC
AGACCACCGTGG	LC
AGACCACCGTCG	LC
AGACCACCGGGG	LC
AGACCACCGGGA	LC
AGACCACCGGCG	LC
AGACCACCGGCA	LC
AGACCACATTGG	LC
AGACCACATTCG	LC
AGACCACATGGG	LC
AGACCACATGGA	LC
AGACCACATGCG	LC
AGACCACATGCA	LC
AGACCACAGGGG	LC
AGACCACAGGGA	LC
AGACCACAGGCG	LC
AGACCACAGGCA	LC
AGACCACACTGA	LC
AGACCACACTCA	LC
AGACCACACGGG	LC
AGACCACACGGA	LC
AGACCACACGCA	LC
GGTCCACCCGGG	LC
GGTCCACCCGCG	LC
GGCCCTCCTGGG	LC
GGCCCTCCTGCG	LC
GGCCCTCCCGGG	LC
GGCCCTCCCGGA	LC
GGCCCTCCCGCG	LC
GGCCCTCCCGCA	LC
GGCCCACCTTGG	LC
GGCCCACCTTGA	LC
GGCCCACCTTCG	LC
GGCCCACCTTCA	LC
GGCCCACCTGGG	LC
GGCCCACCTGGA	LC
GGCCCACCTGCG	LC
GGCCCACCTGCA	LC
GGCCCACCGTGG	LC
GGCCCACCGTCG	LC
GGCCCACCGGGG	LC
GGCCCACCGGGA	LC
GGCCCACCGGCG	LC
GGCCCACCGGCA	LC
GGCCCACCCTGG	LC
GGCCCACCCTGA	LC
GGCCCACCCTCG	LC
GGCCCACCCTCA	LC
GGCCCACCCGGG	LC
GGCCCACCCGGA	LC
GGCCCACCCGCG	LC
GGCCCACCCGCA	LC
GGCCCACATTGG	LC
GGCCCACATTCG	LC
GGCCCACATGGG	LC
GGCCCACATGGA	LC
GGCCCACATGCG	LC
GGCCCACATGCA	LC
GGCCCACAGGGG	LC
GGCCCACAGGGA	LC
GGCCCACAGGCG	LC
GGCCCACAGGCA	LC
GGCCCACACTGG	LC
GGCCCACACTGA	LC
GGCCCACACTCG	LC
GGCCCACACTCA	LC
GGCCCACACGGG	LC
GGCCCACACGGA	LC
GGCCCACACGCG	LC
GGCCCACACGCA	LC
GGACCTCCTTGG	LC
GGACCTCCTTCG	LC
GGACCTCCTGGG	LC
GGACCTCCTGGA	LC
GGACCTCCTGCG	LC
GGACCTCCTGCA	LC
GGACCTCCGGGG	LC
GGACCTCCGGGA	LC
GGACCTCCGGCG	LC
GGACCTCCGGCA	LC
GGACCTCCCTGG	LC
GGACCTCCCTGA	LC
GGACCTCCCTCG	LC
GGACCTCCCTCA	LC
GGACCTCCCGGG	LC
GGACCTCCCGGA	LC
GGACCTCCCGCG	LC
GGACCTCCCGCA	LC
GGACCTCATGGG	LC
GGACCTCATGGA	LC
GGACCTCATGCG	LC
GGACCTCATGCA	LC
GGACCTCACGGG	LC
GGACCTCACGGA	LC
GGACCTCACGCG	LC
GGACCTCACGCA	LC
GGACCACCTTGG	LC
GGACCACCTTGA	LC
GGACCACCTTCG	LC
GGACCACCTTCA	LC
GGACCACCTGGG	LC
GGACCACCTGGA	LC
GGACCACCTGCG	LC
GGACCACCTGCA	LC
GGACCACCGTGG	LC
GGACCACCGTGA	LC
GGACCACCGTCG	LC
GGACCACCGTCA	LC
GGACCACCGGGG	LC
GGACCACCGGGA	LC
GGACCACCGGCG	LC
GGACCACCGGCA	LC
GGACCACATTGG	LC
GGACCACATTGA	LC
GGACCACATTCG	LC
GGACCACATTCA	LC
GGACCACATGGG	LC
GGACCACATGGA	LC
GGACCACATGCG	LC
GGACCACATGCA	LC
GGACCACAGTGG	LC
GGACCACAGTGA	LC
GGACCACAGTCG	LC
GGACCACAGTCA	LC
GGACCACAGGGG	LC
GGACCACAGGGA	LC
GGACCACAGGCG	LC
GGACCACAGGCA	LC
GGACCACACTGA	LC
GGACCACACTCA	LC
GGACCACACGGG	LC
GGACCACACGGA	LC
GGACCACACGCA	LC
AGCCCACCCAGT	LC
AGCCCACCCAAC	LC
AGACCTCCCAGT	LC
AGACCTCCCAGC	LC
AGACCTCCCACT	LC
AGACCTCCCAAA	LC
AGACCGCCCAGG	LC
AGACCGCCCACG	LC
AGACCCCCCAGG	LC
AGACCCCCCACC	LC
AGACCCCCCACA	LC
AGACCCCCCAAG	LC
AGACCACCTAGC	LC
AGACCACCTAGA	LC
AGACCACCTACT	LC
AGACCACCTACC	LC
AGACCACCTAAG	LC
AGACCACCCTTG	LC
AGACCACCCTGT	LC
AGACCACCCTGC	LC
AGACCACCCTCT	LC
AGACCACCCTAT	LC
AGACCACCCTAG	LC
AGACCACCCTAC	LC
AGACCACCCTAA	LC
AGACCACCCGTG	LC
AGACCACCCGGT	LC
AGACCACCCGGC	LC
AGACCACCCGCT	LC
AGACCACCCGCC	LC
AGACCACCCGAG	LC
AGACCACCCGAA	LC
AGACCACCCCTG	LC
AGACCACCCCGT	LC
AGACCACCCCGC	LC
AGACCACCCCGA	LC
AGACCACCCCCT	LC
AGACCACCCCCC	LC
AGACCACCCCCA	LC
AGACCACCCCAG	LC
AGACCACCCCAC	LC
AGACCACCCCAA	LC
AGACCACACCGG	LC
AGACCACACCCG	LC
AGACCACACATT	LC
AGACCACACATC	LC
AGACCACACATA	LC
AGACCACACAAT	LC
AGACAACCCAGG	LC
AGACAACCCACG	LC
AAACCACCCAGG	LC
AAACCACCCACA	LC
ATGCCACCCACG	LC
ATACCACCCATG	LC
ATACCACCCAGT	LC
ATACCACCCAGC	LC
ATACCACCCAGA	LC
ATACCACCCACT	LC
ATACCACCCACC	LC
ATACCACCCACA	LC
ATACCACCCAAT	LC
ATACCACCCAAG	LC
ATACCACCCAAC	LC
ATACCACCCAAA	LC
ATACCACACAGG	LC
ATACCACACACG	LC
AGGCCACCCTGG	LC
AGGCCACCCCCG	LC
AGGCCACCCATC	LC
AGGCCACCCATA	LC
AGGCCACCCAAT	LC
AGGCCACCCAAC	LC
AGGCCACACAGA	LC
AGGCCACACACC	LC
AGGCCACACAAG	LC
GTGCCACCCACG	LC
GTACCACCCATG	LC
GTACCACCCAGT	LC
GTACCACCCAGC	LC
GTACCACCCACT	LC
GTACCACCCAAT	LC
GTACCACCCAAC	LC
GTACCACCCAAA	LC
GTACCACACAGG	LC
GTACCACACACG	LC
GGGCCACCCATC	LC
GGGCCACACACC	LC
GGGCCACACAAG	LC
GGCCCACCCAAC	LC
GGACCACCTAGC	LC
GGACCACCCTGT	LC
GGACCACCCTAT	LC
GGACCACCCTAC	LC
GGACCACCCTAA	LC
GGACCACCCCTG	LC
GGACCACCCCGT	LC
GGACCACCCCGC	LC
GGACCACCCCCT	LC
GGACCACCCCAC	LC
GGACCACCCCAA	LC
GGACCACACCGG	LC
GGACCACACCCG	LC
GGACCACACATT	LC
GGACAACCCAGG	LC
GGACAACCCACG	LC
TGACCACCCTGG	LC
TGACCACCCCGG	LC
TGACCACCCCCG	LC
TGACCACCCATT	LC
TGACCACACAGC	LC
TGACCACACAGA	LC
TGACCACACACT	LC
TTACCACCCAGG	LC
TTACCACCCACG	LC
TGGCCACCCAGA	LC
TGGCCACCCACC	LC
TGGCCACCCAAG	LC
