# Supplementary material for: Computational prediction and experimental validation of novel Hedgehog-responsive enhancers linked to genes of the Hedgehog pathway
Source: BMC Dev Biol. 2016 Feb 24;16:4. doi: 10.1186/s12861-016-0106-0 (PMC4765071; doi:10.1186/s12861-016-0106-0)
Supplement: Additional file 2: Table S2. — Peak coordinates that overlap between all four GLIFLAG datasets. The 26 regions that have shared peaks across all GLIFLAG datasets. Peaks are annotated to nearest genes. (XLSX 9 kb) [file 12861_2016_106_MOESM2_ESM.xlsx]

## Sheet: GliFLAG overlapping peaks
Annotated Gene	Genomic location Build mm9
Hdlbp	chr1:95374177-95376523
Slc35f5	chr1:127456701-127457719
Tpd52l1	chr10:31165049-31165879
Gli1	chr10:126775842-126779541
Blmh	chr11:76758416-76760372
Rab34	chr11:78001796-78004008
Mycn	chr12:12944525-12950747
Ptch1	chr13:63663502-63669743
Anks3	chr16:4963972-4964875
Fgf12	chr16:28841169-28841598
Stx5a	chr19:8814998-8816581
Prrg4	chr2:104689887-104690204
Stk35	chr2:129625777-129627521
4933425O20Rik	chr2:130233798-130234557
Ogfr	chr2:180323999-180325004
Zfp704	chr3:9607477-9609137
Ensa	chr3:95428396-95429195
Foxd2	chr4:114493666-114494927
Ptch2	chr4:116767756-116769455
1700041C02Rik	chr4:119087804-119088396
Thrap3	chr4:125878668-125880997
Park7	chr4:150287600-150289290
BC037393	chr5:151467448-151468648
D6Wsu116e	chr6:116157254-116158578
Scap	chr9:110207158-110208277
Eda2r	chrX:94571449-94572464
