# Supplementary material for: Computational prediction and experimental validation of novel Hedgehog-responsive enhancers linked to genes of the Hedgehog pathway
Source: BMC Dev Biol. 2016 Feb 24;16:4. doi: 10.1186/s12861-016-0106-0 (PMC4765071; doi:10.1186/s12861-016-0106-0)
Supplement: Additional file 4: Table S3. — GLIFLAG dataset kmer-SVM scores. kmer-SVM scores for LDwGBM and NPwGBM datasets. (XLSX 20714 kb) [file 12861_2016_106_MOESM4_ESM.xlsx]

## Sheet: Table S3
			LDwGBM		NPwGBM		Gene Annotation
chromosome	start	end	posterior probability	svm_score	posterior probability	svm_score	GREAT
chr1	3000556	3001156	0.00753441	-1.53503	0.0031371	-1.25529	Xkr4 (+660723)
chr1	3027133	3027733	0.092941	-0.64538	0.0368862	-0.776592	Xkr4 (+634146)
chr1	3034612	3035212	0.037047	-0.980245	0.000146032	-1.84341	Xkr4 (+626667)
chr1	3052781	3053381	0.109702	-0.582324	0.021974	-0.878757	Xkr4 (+608498)
chr1	3096525	3097125	0.00322864	-1.8262	0.0545378	-0.698139	Xkr4 (+564754)
chr1	3196257	3196857	0.0166197	-1.26144	0.00884358	-1.05566	Xkr4 (+465022)
chr1	3206016	3206616	0.00503224	-1.67386	0.0173307	-0.925136	Xkr4 (+455263)
chr1	3207631	3208231	0.0180907	-1.23194	0.147181	-0.488212	Xkr4 (+453648)
chr1	3290553	3291153	0.679273	0.389966	0.073856	-0.6361	Xkr4 (+370726)
chr1	3310741	3311341	0.17078	-0.406725	0.108078	-0.555955	Xkr4 (+350538)
chr1	3321619	3322219	0.0131333	-1.34314	0.12998	-0.515845	Xkr4 (+339660)
chr1	3330660	3331260	0.219708	-0.299814	0.141581	-0.496896	Xkr4 (+330619)
chr1	3334039	3334639	0.0105802	-1.41792	0.0170473	-0.92835	Xkr4 (+327240)
chr1	3359772	3360372	0.0132879	-1.33908	0.0513412	-0.710356	Xkr4 (+301507)
chr1	3370048	3370648	0.0413003	-0.941579	0.0835312	-0.610507	Xkr4 (+291231)
chr1	3370808	3371408	0.212294	-0.314781	0.0552129	-0.695645	Xkr4 (+290471)
chr1	3400421	3401021	0.0144675	-1.3096	0.0756585	-0.631108	Xkr4 (+260858)
chr1	3446952	3447552	0.315458	-0.131405	0.0577807	-0.686416	Xkr4 (+214327)
chr1	3448908	3449508	0.0318002	-1.03431	0.00109444	-1.4574	Xkr4 (+212371)
chr1	3484933	3485533	0.417188	0.0191424	0.16748	-0.458849	Xkr4 (+176346)
chr1	3496177	3496777	0.121979	-0.541314	0.00363849	-1.22679	Xkr4 (+165102)
chr1	3557191	3557791	0.182071	-0.380152	0.121926	-0.529864	Xkr4 (+104088)
chr1	3565690	3566290	0.0538349	-0.846472	0.0998792	-0.57282	Xkr4 (+95589)
chr1	3587497	3588097	0.824819	0.663071	0.891352	0.251486	Xkr4 (+73782)
chr1	3587588	3588188	0.959518	1.21558	0.99319	0.802756	Xkr4 (+73691)
chr1	3587846	3588446	0.653936	0.350979	0.953229	0.425799	Xkr4 (+73433)
chr1	3634457	3635057	0.269638	-0.207206	0.265517	-0.346576	Xkr4 (+26822)
chr1	3667334	3667934	0.00549784	-1.64345	0.0339782	-0.7929	Xkr4 (-6055), Rp1 (+682839)
chr1	3713886	3714486	0.130205	-0.515787	0.0268797	-0.839193	Xkr4 (-52607), Rp1 (+636287)
chr1	3719358	3719958	0.232164	-0.275463	0.0241946	-0.859881	Xkr4 (-58079), Rp1 (+630815)
chr1	3733350	3733950	0.135181	-0.501004	0.0266284	-0.841042	Xkr4 (-72071), Rp1 (+616823)
chr1	3742510	3743110	0.252833	-0.23698	0.625212	-0.053644	Xkr4 (-81231), Rp1 (+607663)
chr1	3743420	3744020	0.00173411	-2.03919	0.00111708	-1.45347	Xkr4 (-82141), Rp1 (+606753)
chr1	3752671	3753271	0.0568886	-0.826506	0.00103025	-1.46899	Xkr4 (-91392), Rp1 (+597502)
chr1	3771968	3772568	0.0630735	-0.788976	0.278522	-0.333994	Xkr4 (-110689), Rp1 (+578205)
chr1	3786655	3787255	0.0732116	-0.734304	0.0325765	-0.801247	Xkr4 (-125376), Rp1 (+563518)
chr1	3791542	3792142	0.0924673	-0.647305	0.016933	-0.929661	Xkr4 (-130263), Rp1 (+558631)
chr1	3800272	3800872	0.515088	0.15407	0.468461	-0.175868	Xkr4 (-138993), Rp1 (+549901)
chr1	3830790	3831390	0.00982501	-1.44349	0.00899802	-1.05231	Xkr4 (-169511), Rp1 (+519383)
chr1	3854271	3854871	0.341112	-0.09162	0.025915	-0.846384	Xkr4 (-192992), Rp1 (+495902)
chr1	3923214	3923814	0.133681	-0.505411	0.238474	-0.374079	Xkr4 (-261935), Rp1 (+426959)
chr1	3950108	3950708	0.0596542	-0.809275	0.0842053	-0.608826	Xkr4 (-288829), Rp1 (+400065)
chr1	3972535	3973135	0.0141672	-1.31688	0.0173115	-0.925353	Xkr4 (-311256), Rp1 (+377638)
chr1	3988027	3988627	0.035967	-0.990742	0.00500731	-1.16536	Xkr4 (-326748), Rp1 (+362146)
chr1	3995880	3996480	0.00492897	-1.68099	0.00357378	-1.23024	Xkr4 (-334601), Rp1 (+354293)
chr1	4016223	4016823	0.195929	-0.349234	0.301722	-0.312406	Xkr4 (-354944), Rp1 (+333950)
chr1	4036302	4036902	0.955208	1.17945	0.269567	-0.342617	Xkr4 (-375023), Rp1 (+313871)
chr1	4040224	4040824	0.318384	-0.126786	0.580242	-0.0896497	Xkr4 (-378945), Rp1 (+309949)
chr1	4044404	4045004	0.180138	-0.384607	0.0478006	-0.724757	Xkr4 (-383125), Rp1 (+305769)
chr1	4057051	4057651	0.0277027	-1.08291	0.0255536	-0.849145	Xkr4 (-395772), Rp1 (+293122)
chr1	4075151	4075751	0.0216019	-1.17008	0.000682491	-1.54794	Xkr4 (-413872), Rp1 (+275022)
chr1	4075567	4076167	0.131326	-0.512415	0.0814813	-0.615694	Xkr4 (-414288), Rp1 (+274606)
chr1	4108078	4108678	0.00429769	-1.72805	0.00322252	-1.25013	Xkr4 (-446799), Rp1 (+242095)
chr1	4140827	4141427	0.029815	-1.05704	0.0175476	-0.922712	Xkr4 (-479548), Rp1 (+209346)
chr1	4195807	4196407	0.0626627	-0.79136	0.00748367	-1.08791	Xkr4 (-534528), Rp1 (+154366)
chr1	4231297	4231897	0.0368194	-0.982433	0.0312547	-0.809444	Xkr4 (-570018), Rp1 (+118876)
chr1	4270211	4270811	0.0387461	-0.964312	0.0168304	-0.930845	Xkr4 (-608932), Rp1 (+79962)
chr1	4273996	4274596	0.759653	0.526822	0.353938	-0.266943	Xkr4 (-612717), Rp1 (+76177)
chr1	4317803	4318403	0.239264	-0.26199	0.144166	-0.492853	Xkr4 (-656524), Rp1 (+32370)
chr1	4350027	4350627	0.50591	0.141514	0.0702423	-0.646456	Rp1 (+146)
chr1	4368596	4369196	0.0405059	-0.948502	0.00678354	-1.10686	Rp1 (-18423), Sox17 (+117598)
chr1	4383310	4383910	0.0511021	-0.865267	0.00418444	-1.1999	Rp1 (-33137), Sox17 (+102884)
chr1	4390683	4391283	0.0100645	-1.43518	0.00283966	-1.27443	Rp1 (-40510), Sox17 (+95511)
chr1	4404536	4405136	0.813451	0.636834	0.0531326	-0.703423	Rp1 (-54363), Sox17 (+81658)
chr1	4428249	4428849	0.00691599	-1.56452	0.00613116	-1.12635	Rp1 (-78076), Sox17 (+57945)
chr1	4444999	4445599	0.022482	-1.15612	0.0860615	-0.604261	Rp1 (-94826), Sox17 (+41195)
chr1	4450153	4450753	0.017148	-1.25056	0.0352355	-0.78569	Rp1 (-99980), Sox17 (+36041)
chr1	4467594	4468194	0.0205676	-1.18721	0.0115305	-1.00432	Rp1 (-117421), Sox17 (+18600)
chr1	4482362	4482962	0.0641486	-0.782806	0.0065377	-1.11398	Rp1 (-132189), Sox17 (+3832)
chr1	4500191	4500791	0.000717841	-2.34105	0.000724581	-1.53647	Sox17 (-13997), Mrpl15 (+275329)
chr1	4547273	4547873	0.0961974	-0.632378	0.175222	-0.448402	Sox17 (-61079), Mrpl15 (+228247)
chr1	4579668	4580268	0.0759176	-0.720897	0.207734	-0.408095	Sox17 (-93474), Mrpl15 (+195852)
chr1	4586590	4587190	0.059762	-0.808619	0.063993	-0.665587	Sox17 (-100396), Mrpl15 (+188930)
chr1	4606165	4606765	0.341339	-0.0912749	0.254446	-0.357601	Sox17 (-119971), Mrpl15 (+169355)
chr1	4606694	4607294	0.279158	-0.190859	0.383848	-0.242323	Sox17 (-120500), Mrpl15 (+168826)
chr1	4609085	4609685	0.701782	0.425984	0.57137	-0.0966072	Sox17 (-122891), Mrpl15 (+166435)
chr1	4618783	4619383	0.201366	-0.337558	0.0294816	-0.820981	Sox17 (-132589), Mrpl15 (+156737)
chr1	4660810	4661410	0.0178937	-1.23575	0.0260714	-0.845201	Sox17 (-174616), Mrpl15 (+114710)
chr1	4665264	4665864	0.00395482	-1.75659	0.00840815	-1.06542	Sox17 (-179070), Mrpl15 (+110256)
chr1	4715239	4715839	0.00203485	-1.98441	0.0241583	-0.860175	Sox17 (-229045), Mrpl15 (+60281)
chr1	4716370	4716970	0.0058835	-1.62014	0.00368744	-1.22422	Sox17 (-230176), Mrpl15 (+59150)
chr1	4748690	4749290	0.00116795	-2.1745	0.0122924	-0.991915	Sox17 (-262496), Mrpl15 (+26830)
chr1	4763469	4764069	0.03426	-1.00797	0.0254474	-0.849964	Sox17 (-277275), Mrpl15 (+12051)
chr1	4779851	4780451	0.0260366	-1.1047	0.00263993	-1.28844	Mrpl15 (-4331)
chr1	4803102	4803702	0.51949	0.160096	0.227235	-0.386133	Tcea1 (-45007), Lypla1 (+5498)
chr1	4807879	4808479	0.0163722	-1.26666	0.0873667	-0.601104	Tcea1 (-40230), Lypla1 (+10275)
chr1	4811276	4811876	0.0655295	-0.775021	0.566247	-0.100609	Tcea1 (-36833), Lypla1 (+13672)
chr1	4880274	4880874	0.00541189	-1.64887	0.016051	-0.94008	Gm6104 (-9824), Rgs20 (+129046)
chr1	4885609	4886209	0.152452	-0.453007	0.0724701	-0.640015	Gm6104 (-15159), Rgs20 (+123711)
chr1	4888793	4889393	0.585178	0.251051	0.870483	0.213293	Gm6104 (-18343), Rgs20 (+120527)
chr1	4915585	4916185	0.156954	-0.441237	0.0622608	-0.671198	Gm6104 (-45135), Rgs20 (+93735)
chr1	4918026	4918626	0.0351152	-0.999237	0.0517379	-0.708801	Gm6104 (-47576), Rgs20 (+91294)
chr1	4952891	4953491	0.000335243	-2.60146	0.000602599	-1.57181	Gm6104 (-82441), Rgs20 (+56429)
chr1	4964366	4964966	0.860883	0.756498	0.54596	-0.116354	Gm6104 (-93916), Rgs20 (+44954)
chr1	4983705	4984305	0.086645	-0.671723	0.0262445	-0.843899	Gm6104 (-113255), Rgs20 (+25615)
chr1	5010430	5011030	0.00592624	-1.61766	0.0092789	-1.04637	Rgs20 (-1110)
chr1	5014851	5015451	0.264148	-0.216797	0.115062	-0.542454	Atp6v1h (-58103), Rgs20 (-5531)
chr1	5036406	5037006	0.700828	0.424427	0.262544	-0.349507	Atp6v1h (-36548), Rgs20 (-27086)
chr1	5054344	5054944	0.33748	-0.0971586	0.816745	0.134603	Rgs20 (-45024), Atp6v1h (-18610)
chr1	5061403	5062003	0.996971	2.11499	0.95902	0.452276	Rgs20 (-52083), Atp6v1h (-11551)
chr1	5130690	5131290	0.522402	0.164085	0.127774	-0.519609	Oprk1 (-447584), Atp6v1h (+57736)
chr1	5155803	5156403	0.810034	0.629191	0.0295464	-0.820548	Oprk1 (-422471), Atp6v1h (+82849)
chr1	5155950	5156550	0.89671	0.872231	0.10269	-0.566905	Oprk1 (-422324), Atp6v1h (+82996)
chr1	5158939	5159539	0.690866	0.408335	0.00825154	-1.06905	Oprk1 (-419335), Atp6v1h (+85985)
chr1	5171148	5171748	0.0127265	-1.35403	0.00343885	-1.23764	Oprk1 (-407126), Atp6v1h (+98194)
chr1	5196709	5197309	0.151354	-0.45592	0.544253	-0.117673	Oprk1 (-381565), Atp6v1h (+123755)
chr1	5197667	5198267	0.0496461	-0.875672	0.0025934	-1.29185	Oprk1 (-380607), Atp6v1h (+124713)
chr1	5198569	5199169	0.0118666	-1.37825	0.027615	-0.833878	Oprk1 (-379705), Atp6v1h (+125615)
chr1	5242080	5242680	0.251919	-0.238636	0.00738846	-1.09038	Oprk1 (-336194), Atp6v1h (+169126)
chr1	5297003	5297603	0.00189188	-2.00937	0.00156663	-1.3886	Oprk1 (-281271), Atp6v1h (+224049)
chr1	5309935	5310535	0.000171517	-2.83061	0.00494459	-1.16778	Oprk1 (-268339), Atp6v1h (+236981)
chr1	5317704	5318304	0.0959054	-0.633527	0.341887	-0.277119	Oprk1 (-260570), Atp6v1h (+244750)
chr1	5373304	5373904	0.255866	-0.231514	0.133912	-0.509268	Oprk1 (-204970), Atp6v1h (+300350)
chr1	5390003	5390603	0.672643	0.379618	0.201312	-0.415656	Oprk1 (-188271), Atp6v1h (+317049)
chr1	5390196	5390796	0.762404	0.531994	0.117681	-0.537575	Oprk1 (-188078), Atp6v1h (+317242)
chr1	5406439	5407039	0.00909795	-1.47003	0.0822507	-0.613734	Oprk1 (-171835), Atp6v1h (+333485)
chr1	5419671	5420271	0.00684548	-1.56805	0.000349422	-1.67625	Oprk1 (-158603), Atp6v1h (+346717)
chr1	5419879	5420479	0.0289124	-1.06787	0.000890753	-1.49689	Oprk1 (-158395), Atp6v1h (+346925)
chr1	5420087	5420687	0.0347013	-1.00344	0.000768089	-1.52529	Oprk1 (-158187), Atp6v1h (+347133)
chr1	5420295	5420895	0.0305268	-1.04873	0.00121468	-1.43741	Oprk1 (-157979), Atp6v1h (+347341)
chr1	5446611	5447211	0.00371891	-1.7777	0.0178633	-0.919234	Oprk1 (-131663), Atp6v1h (+373657)
chr1	5453682	5454282	0.000782617	-2.31149	0.000992257	-1.4762	Oprk1 (-124592), Atp6v1h (+380728)
chr1	5476378	5476978	0.308533	-0.142434	0.00225346	-1.31883	Oprk1 (-101896), Atp6v1h (+403424)
chr1	5482901	5483501	0.326486	-0.114107	0.0365074	-0.778644	Oprk1 (-95373), Atp6v1h (+409947)
chr1	5554884	5555484	0.192353	-0.357049	0.309015	-0.305821	Oprk1 (-23390), Atp6v1h (+481930)
chr1	5568758	5569358	0.109143	-0.584286	0.0228983	-0.870683	Oprk1 (-9516), Atp6v1h (+495804)
chr1	5577458	5578058	0.0106972	-1.41412	0.0649402	-0.662579	Oprk1 (-816)
chr1	5592895	5593495	0.00585758	-1.62166	0.00414087	-1.20192	Oprk1 (+14621), Npbwr1 (+314284)
chr1	5669004	5669604	0.0805375	-0.698989	0.00322474	-1.24999	Oprk1 (+90730), Npbwr1 (+238175)
chr1	5675864	5676464	0.0568262	-0.826904	0.079056	-0.621988	Oprk1 (+97590), Npbwr1 (+231315)
chr1	5695566	5696166	0.119689	-0.548682	0.232251	-0.380703	Oprk1 (+117292), Npbwr1 (+211613)
chr1	5718654	5719254	0.0252112	-1.116	0.101353	-0.5697	Oprk1 (+140380), Npbwr1 (+188525)
chr1	5723207	5723807	0.843609	0.709559	0.730469	0.0393134	Oprk1 (+144933), Npbwr1 (+183972)
chr1	5733458	5734058	0.662884	0.364581	0.0354999	-0.784205	Oprk1 (+155184), Npbwr1 (+173721)
chr1	5738615	5739215	0.307021	-0.144861	0.106655	-0.558799	Oprk1 (+160341), Npbwr1 (+168564)
chr1	5794378	5794978	0.431196	0.03875	0.603474	-0.071223	Npbwr1 (+112801), Oprk1 (+216104)
chr1	5794506	5795106	0.319024	-0.125778	0.754093	0.0629818	Npbwr1 (+112673), Oprk1 (+216232)
chr1	5801136	5801736	0.256548	-0.230291	0.137453	-0.503483	Npbwr1 (+106043), Oprk1 (+222862)
chr1	5809833	5810433	0.0162413	-1.26945	0.0031237	-1.25611	Npbwr1 (+97346), Oprk1 (+231559)
chr1	5810041	5810641	0.0102606	-1.42851	0.000920421	-1.49061	Npbwr1 (+97138), Oprk1 (+231767)
chr1	5810249	5810849	0.030511	-1.04891	0.00131215	-1.42261	Npbwr1 (+96930), Oprk1 (+231975)
chr1	5814970	5815570	0.00662196	-1.57947	0.00320177	-1.25137	Npbwr1 (+92209), Oprk1 (+236696)
chr1	5821766	5822366	0.395721	-0.0112804	0.534594	-0.12512	Npbwr1 (+85413), Oprk1 (+243492)
chr1	5889352	5889952	0.00999466	-1.43758	0.000968454	-1.48085	Npbwr1 (+17827), Oprk1 (+311078)
chr1	5891906	5892506	0.0250121	-1.11878	0.00351413	-1.23348	Npbwr1 (+15273), Oprk1 (+313632)
chr1	5894217	5894817	0.0842071	-0.682391	0.140382	-0.498793	Npbwr1 (+12962), Oprk1 (+315943)
chr1	5901292	5901892	0.0581614	-0.818481	0.173861	-0.450212	Npbwr1 (+5887), Oprk1 (+323018)
chr1	5901824	5902424	0.00713515	-1.55378	0.00486357	-1.17096	Npbwr1 (+5355), Oprk1 (+323550)
chr1	5902221	5902821	0.110581	-0.579259	0.0100294	-1.03133	Npbwr1 (+4958), Oprk1 (+323947)
chr1	5923596	5924196	0.117279	-0.55657	0.12007	-0.533207	Rb1cc1 (-280830), Npbwr1 (-16417)
chr1	5950301	5950901	0.00474537	-1.69403	0.0718595	-0.641762	Rb1cc1 (-254125), Npbwr1 (-43122)
chr1	5961131	5961731	0.0334735	-1.01619	0.199045	-0.418369	Rb1cc1 (-243295), Npbwr1 (-53952)
chr1	5961812	5962412	0.0469971	-0.895369	0.907469	0.285676	Rb1cc1 (-242614), Npbwr1 (-54633)
chr1	5967099	5967699	0.028306	-1.07533	0.0390428	-0.765278	Rb1cc1 (-237327), Npbwr1 (-59920)
chr1	5970771	5971371	0.00964685	-1.44981	0.0271073	-0.837533	Rb1cc1 (-233655), Npbwr1 (-63592)
chr1	6000738	6001338	0.139927	-0.487329	0.00961398	-1.03951	Rb1cc1 (-203688), Npbwr1 (-93559)
chr1	6005639	6006239	0.86924	0.780979	0.977471	0.570528	Rb1cc1 (-198787), Npbwr1 (-98460)
chr1	6006814	6007414	0.246163	-0.249158	0.704154	0.0144411	Rb1cc1 (-197612), Npbwr1 (-99635)
chr1	6029536	6030136	0.0965513	-0.630988	0.0228658	-0.870962	Rb1cc1 (-174890), Npbwr1 (-122357)
chr1	6052024	6052624	0.0409093	-0.94497	0.0612365	-0.674585	Rb1cc1 (-152402), Npbwr1 (-144845)
chr1	6083808	6084408	0.0582005	-0.818237	0.0312274	-0.809616	Npbwr1 (-176629), Rb1cc1 (-120618)
chr1	6095372	6095972	0.33866	-0.0953567	0.00576852	-1.1381	Npbwr1 (-188193), Rb1cc1 (-109054)
chr1	6123626	6124226	0.027915	-1.08022	0.438843	-0.198765	Npbwr1 (-216447), Rb1cc1 (-80800)
chr1	6137855	6138455	0.0190814	-1.21337	0.0046145	-1.18108	Npbwr1 (-230676), Rb1cc1 (-66571)
chr1	6140704	6141304	0.0483961	-0.884839	0.00465102	-1.17956	Npbwr1 (-233525), Rb1cc1 (-63722)
chr1	6143563	6144163	0.134994	-0.501551	0.0437107	-0.742712	Npbwr1 (-236384), Rb1cc1 (-60863)
chr1	6162205	6162805	0.0334205	-1.01675	0.163359	-0.464567	Npbwr1 (-255026), Rb1cc1 (-42221)
chr1	6207061	6207661	0.126933	-0.525771	0.00765361	-1.08357	4732440D04Rik (-1988)
chr1	6216820	6217420	0.112224	-0.573584	0.0722821	-0.640551	Fam150a (-132417), 4732440D04Rik (-11747)
chr1	6253707	6254307	0.0292086	-1.06428	0.0110375	-1.01279	Fam150a (-95530), 4732440D04Rik (-48634)
chr1	6273393	6273993	0.12602	-0.528595	0.0266548	-0.840847	Fam150a (-75844), 4732440D04Rik (-68320)
chr1	6296611	6297211	0.736149	0.484184	0.00332379	-1.24418	4732440D04Rik (-91538), Fam150a (-52626)
chr1	6304149	6304749	0.872879	0.792054	0.85567	0.18926	4732440D04Rik (-99076), Fam150a (-45088)
chr1	6312749	6313349	0.507752	0.144032	0.299603	-0.314338	4732440D04Rik (-107676), Fam150a (-36488)
chr1	6321956	6322556	0.00433246	-1.72529	0.0623762	-0.67082	4732440D04Rik (-116883), Fam150a (-27281)
chr1	6349539	6350139	0.0366339	-0.984225	0.0123678	-0.990729	Fam150a (+302)
chr1	6351777	6352377	0.0415889	-0.939095	0.137827	-0.50288	St18 (-368055), Fam150a (+2540)
chr1	6382606	6383206	0.0232058	-1.14503	0.0034526	-1.23687	St18 (-337226), Fam150a (+33369)
chr1	6387238	6387838	0.00480138	-1.69	0.0755868	-0.631304	St18 (-332594), Fam150a (+38001)
chr1	6409946	6410546	0.0486113	-0.883246	0.0702753	-0.646359	St18 (-309886), Fam150a (+60709)
chr1	6420535	6421135	0.0107359	-1.41287	0.173012	-0.451346	St18 (-299297), Fam150a (+71298)
chr1	6428748	6429348	0.63388	0.321072	0.111216	-0.549797	St18 (-291084), Fam150a (+79511)
chr1	6428991	6429591	0.279079	-0.190994	0.229443	-0.383733	St18 (-290841), Fam150a (+79754)
chr1	6429242	6429842	0.0555389	-0.835203	0.0147884	-0.956019	St18 (-290590), Fam150a (+80005)
chr1	6435284	6435884	0.0725678	-0.737561	0.0117946	-0.99993	St18 (-284548), Fam150a (+86047)
chr1	6445318	6445918	0.411005	0.0104305	0.0779538	-0.624906	St18 (-274514), Fam150a (+96081)
chr1	6451141	6451741	0.701168	0.424982	0.222745	-0.391065	St18 (-268691), Fam150a (+101904)
chr1	6461733	6462333	0.0121509	-1.37006	0.0408127	-0.756432	St18 (-258099), Fam150a (+112496)
chr1	6484987	6485587	0.180698	-0.383313	0.0690459	-0.649993	St18 (-234845), Fam150a (+135750)
chr1	6499986	6500586	0.00449291	-1.7128	0.0877199	-0.600257	St18 (-219846), Fam150a (+150749)
chr1	6509782	6510382	0.104676	-0.600281	0.00192502	-1.34907	St18 (-210050), Fam150a (+160545)
chr1	6523955	6524555	0.00606488	-1.6097	0.00436766	-1.19166	St18 (-195877), Fam150a (+174718)
chr1	6545632	6546232	0.00389642	-1.7617	0.0942865	-0.585045	St18 (-174200), Fam150a (+196395)
chr1	6568300	6568900	0.101169	-0.613265	0.0756018	-0.631263	St18 (-151532), Fam150a (+219063)
chr1	6598476	6599076	0.00809156	-1.51045	0.0114813	-1.00515	St18 (-121356), Fam150a (+249239)
chr1	6611372	6611972	0.196449	-0.348108	0.174458	-0.449417	St18 (-108460), Fam150a (+262135)
chr1	6620117	6620717	0.0533393	-0.849813	0.0242878	-0.859125	St18 (-99715), Fam150a (+270880)
chr1	6643419	6644019	0.263183	-0.218496	0.28481	-0.328041	St18 (-76413), Fam150a (+294182)
chr1	6663028	6663628	0.232733	-0.274372	0.443948	-0.194799	St18 (-56804), Fam150a (+313791)
chr1	6672468	6673068	0.082812	-0.688622	0.0128105	-0.983906	St18 (-47364), Fam150a (+323231)
chr1	6696046	6696646	0.0223684	-1.15789	0.127941	-0.519322	St18 (-23786), Fam150a (+346809)
chr1	6754164	6754764	0.0151461	-1.2937	0.0585993	-0.683555	Pcmtd1 (-324537), St18 (+34332)
chr1	6798064	6798664	0.0112929	-1.39539	0.176284	-0.446998	Pcmtd1 (-280637), St18 (+78232)
chr1	6810858	6811458	0.0349909	-1.00049	0.598433	-0.0752498	Pcmtd1 (-267843), St18 (+91026)
chr1	6834175	6834775	0.0191107	-1.21283	0.0114538	-1.00561	Pcmtd1 (-244526), St18 (+114343)
chr1	6841338	6841938	0.0232188	-1.14484	0.0458312	-0.733212	Pcmtd1 (-237363), St18 (+121506)
chr1	6857917	6858517	0.036208	-0.988373	0.243844	-0.368458	Pcmtd1 (-220784), St18 (+138085)
chr1	6861622	6862222	0.389118	-0.0207491	0.129014	-0.517486	Pcmtd1 (-217079), St18 (+141790)
chr1	6888118	6888718	0.568629	0.227871	0.0109471	-1.01438	Pcmtd1 (-190583), St18 (+168286)
chr1	6906848	6907448	0.0187644	-1.21921	0.00334478	-1.24297	Pcmtd1 (-171853), St18 (+187016)
chr1	6907049	6907649	0.0242065	-1.13025	0.00135353	-1.41665	Pcmtd1 (-171652), St18 (+187217)
chr1	6924250	6924850	0.0440883	-0.918252	0.388391	-0.238651	Pcmtd1 (-154451), St18 (+204418)
chr1	6924304	6924904	0.0312258	-1.04074	0.466129	-0.177662	Pcmtd1 (-154397), St18 (+204472)
chr1	6927799	6928399	0.0671564	-0.766042	0.102326	-0.567663	Pcmtd1 (-150902), St18 (+207967)
chr1	6955606	6956206	0.0138894	-1.32374	0.294299	-0.319204	Pcmtd1 (-123095), St18 (+235774)
chr1	6989958	6990558	0.00293759	-1.85859	0.00384246	-1.2163	Pcmtd1 (-88743), St18 (+270126)
chr1	7021588	7022188	0.770486	0.54743	0.190965	-0.42823	Pcmtd1 (-57113), St18 (+301756)
chr1	7026800	7027400	0.93011	1.01826	0.799531	0.113324	Pcmtd1 (-51901), St18 (+306968)
chr1	7037603	7038203	0.00343093	-1.80535	0.135502	-0.506655	Pcmtd1 (-41098), St18 (+317771)
chr1	7063393	7063993	0.347669	-0.0816932	0.00510302	-1.16171	Pcmtd1 (-15308), St18 (+343561)
chr1	7072165	7072765	0.167778	-0.414023	0.111644	-0.548969	Pcmtd1 (-6536), St18 (+352333)
chr1	7080370	7080970	0.247019	-0.247582	0.107015	-0.558077	Pcmtd1 (+1669)
chr1	7144424	7145024	0.110989	-0.577844	0.0247084	-0.855755	Pcmtd1 (+65723)
chr1	7168493	7169093	0.00261485	-1.89849	0.0449721	-0.737009	Pcmtd1 (+89792)
chr1	7168713	7169313	0.0451163	-0.910005	0.0341791	-0.791731	Pcmtd1 (+90012)
chr1	7198643	7199243	0.000966317	-2.23935	0.0175658	-0.922509	Pcmtd1 (+119942)
chr1	7216600	7217200	0.00239765	-1.9282	0.0199056	-0.898099	Pcmtd1 (+137899)
chr1	7256104	7256704	0.0762033	-0.719508	0.079126	-0.621804	Pcmtd1 (+177403)
chr1	7306344	7306944	0.0444979	-0.914944	0.246668	-0.365535	Pcmtd1 (+227643)
chr1	7328400	7329000	0.0429543	-0.927565	0.0167008	-0.932351	Pcmtd1 (+249699)
chr1	7348315	7348915	0.102929	-0.606702	0.013681	-0.971144	Pcmtd1 (+269614)
chr1	7412340	7412940	0.458408	0.0764285	0.265265	-0.346824	Pcmtd1 (+333639)
chr1	7415159	7415759	0.176863	-0.392244	0.104529	-0.563111	Pcmtd1 (+336458)
chr1	7417251	7417851	0.0459768	-0.903238	0.0668467	-0.656645	Pcmtd1 (+338550)
chr1	7438603	7439203	0.0197	-1.20225	0.00605246	-1.12884	Pcmtd1 (+359902)
chr1	7438617	7439217	0.022723	-1.15239	0.00771649	-1.08199	Pcmtd1 (+359916)
chr1	7485779	7486379	0.0195794	-1.20439	0.0401215	-0.759842	Pcmtd1 (+407078), Sntg1 (+974522)
chr1	7522024	7522624	0.0436337	-0.921958	0.041141	-0.754832	Pcmtd1 (+443323), Sntg1 (+938277)
chr1	7536017	7536617	0.0542739	-0.843537	0.74047	0.0491616	Pcmtd1 (+457316), Sntg1 (+924284)
chr1	7549237	7549837	0.0138604	-1.32447	0.0133799	-0.975466	Pcmtd1 (+470536), Sntg1 (+911064)
chr1	7566779	7567379	0.188399	-0.365818	0.00429694	-1.1948	Pcmtd1 (+488078), Sntg1 (+893522)
chr1	7576324	7576924	0.009843	-1.44286	0.0090683	-1.05081	Pcmtd1 (+497623), Sntg1 (+883977)
chr1	7587166	7587766	0.0553593	-0.836375	0.308903	-0.305921	Pcmtd1 (+508465), Sntg1 (+873135)
chr1	7589828	7590428	0.770187	0.546851	0.138649	-0.501559	Pcmtd1 (+511127), Sntg1 (+870473)
chr1	7611309	7611909	0.128883	-0.519796	0.173246	-0.451034	Pcmtd1 (+532608), Sntg1 (+848992)
chr1	7621430	7622030	0.641757	0.332729	0.0572163	-0.688411	Pcmtd1 (+542729), Sntg1 (+838871)
chr1	7621803	7622403	0.951575	1.15149	0.132295	-0.511953	Pcmtd1 (+543102), Sntg1 (+838498)
chr1	7628685	7629285	0.148949	-0.462363	0.0134573	-0.974346	Pcmtd1 (+549984), Sntg1 (+831616)
chr1	7639571	7640171	0.141142	-0.483888	0.412814	-0.219163	Pcmtd1 (+560870), Sntg1 (+820730)
chr1	7657726	7658326	0.0214641	-1.17231	0.00618419	-1.12469	Pcmtd1 (+579025), Sntg1 (+802575)
chr1	7659384	7659984	0.559921	0.215763	0.118051	-0.536894	Pcmtd1 (+580683), Sntg1 (+800917)
chr1	7682556	7683156	0.0184164	-1.22573	0.0120893	-0.995146	Pcmtd1 (+603855), Sntg1 (+777745)
chr1	7686750	7687350	0.0129667	-1.34756	0.0864317	-0.603361	Pcmtd1 (+608049), Sntg1 (+773551)
chr1	7699972	7700572	0.452351	0.0680788	0.256858	-0.355172	Pcmtd1 (+621271), Sntg1 (+760329)
chr1	7727746	7728346	0.612813	0.290393	0.189066	-0.430593	Pcmtd1 (+649045), Sntg1 (+732555)
chr1	7753019	7753619	0.0264848	-1.0987	0.267173	-0.344952	Pcmtd1 (+674318), Sntg1 (+707282)
chr1	7767590	7768190	0.125118	-0.531405	0.126706	-0.521451	Pcmtd1 (+688889), Sntg1 (+692711)
chr1	7848623	7849223	0.00102879	-2.21791	0.000245265	-1.74407	Sntg1 (+611678), Pcmtd1 (+769922)
chr1	7851530	7852130	0.00197073	-1.99538	0.00185134	-1.35656	Sntg1 (+608771), Pcmtd1 (+772829)
chr1	7871421	7872021	0.142369	-0.480442	0.16774	-0.458492	Sntg1 (+588880), Pcmtd1 (+792720)
chr1	7878913	7879513	0.177268	-0.391293	0.270362	-0.341844	Sntg1 (+581388), Pcmtd1 (+800212)
chr1	7906923	7907523	0.416727	0.0184953	0.0218164	-0.880167	Sntg1 (+553378), Pcmtd1 (+828222)
chr1	7953200	7953800	0.00629745	-1.59676	0.0126159	-0.986876	Sntg1 (+507101), Pcmtd1 (+874499)
chr1	7962193	7962793	0.116605	-0.558803	0.047293	-0.726904	Sntg1 (+498108), Pcmtd1 (+883492)
chr1	7990220	7990820	0.00778533	-1.52374	0.102336	-0.567641	Sntg1 (+470081), Pcmtd1 (+911519)
chr1	8055327	8055927	0.00317377	-1.83207	0.035703	-0.783072	Sntg1 (+404974), Pcmtd1 (+976626)
chr1	8080794	8081394	0.180243	-0.384365	0.0254316	-0.850086	Sntg1 (+379507)
chr1	8087950	8088550	0.0782543	-0.709669	0.0016074	-1.38367	Sntg1 (+372351)
chr1	8089022	8089622	0.128726	-0.520272	0.173519	-0.450669	Sntg1 (+371279)
chr1	8099833	8100433	0.0266462	-1.09657	0.0239194	-0.862126	Sntg1 (+360468)
chr1	8110891	8111491	0.0586548	-0.815414	0.102053	-0.568232	Sntg1 (+349410)
chr1	8115270	8115870	0.013696	-1.3286	0.0383437	-0.768878	Sntg1 (+345031)
chr1	8128391	8128991	0.250653	-0.240937	0.731852	0.0406614	Sntg1 (+331910)
chr1	8130946	8131546	0.0108663	-1.4087	0.0393346	-0.763793	Sntg1 (+329355)
chr1	8136978	8137578	0.00287302	-1.86621	0.00110265	-1.45597	Sntg1 (+323323)
chr1	8152655	8153255	0.0173554	-1.24638	0.0924928	-0.589103	Sntg1 (+307646)
chr1	8181877	8182477	0.789698	0.585733	0.0475179	-0.72595	Sntg1 (+278424)
chr1	8208334	8208934	0.0194059	-1.20749	0.000824925	-1.51161	Sntg1 (+251967)
chr1	8215971	8216571	0.0541018	-0.844685	0.0742985	-0.634864	Sntg1 (+244330)
chr1	8216644	8217244	0.0222355	-1.15997	0.0131157	-0.979337	Sntg1 (+243657)
chr1	8253424	8254024	0.0428188	-0.928693	0.00808555	-1.07297	Sntg1 (+206877)
chr1	8286030	8286630	0.0804554	-0.699368	0.0365753	-0.778275	Sntg1 (+174271)
chr1	8338357	8338957	0.0459888	-0.903144	0.00207349	-1.33481	Sntg1 (+121944)
chr1	8377270	8377870	0.105955	-0.595639	0.163337	-0.464597	Sntg1 (+83031)
chr1	8389181	8389781	0.14141	-0.483133	0.043906	-0.741819	Sntg1 (+71120)
chr1	8392184	8392784	0.306438	-0.145797	0.196915	-0.420938	Sntg1 (+68117)
chr1	8461048	8461648	0.201468	-0.337341	0.0885054	-0.598384	Sntg1 (-747)
chr1	8482081	8482681	0.284122	-0.182471	0.100676	-0.571128	Sntg1 (-21780)
chr1	8525039	8525639	0.285357	-0.180399	0.314155	-0.30123	Sntg1 (-64738)
chr1	8528383	8528983	0.000413745	-2.52951	0.00024475	-1.74447	Sntg1 (-68082)
chr1	8585364	8585964	0.275297	-0.197447	0.00244876	-1.30287	Rrs1 (-949825), Sntg1 (-125063)
chr1	8616887	8617487	0.043316	-0.924569	0.0585941	-0.683573	Rrs1 (-918302), Sntg1 (-156586)
chr1	8648506	8649106	0.0427237	-0.929488	0.240203	-0.37226	Rrs1 (-886683), Sntg1 (-188205)
chr1	8676217	8676817	0.00592187	-1.61791	0.00558405	-1.14436	Rrs1 (-858972), Sntg1 (-215916)
chr1	8678332	8678932	0.01667	-1.26039	0.000523202	-1.59889	Rrs1 (-856857), Sntg1 (-218031)
chr1	8678540	8679140	0.0225451	-1.15514	0.00111663	-1.45355	Rrs1 (-856649), Sntg1 (-218239)
chr1	8678956	8679556	0.0413615	-0.941051	0.0020825	-1.33398	Rrs1 (-856233), Sntg1 (-218655)
chr1	8686900	8687500	0.0215197	-1.17141	0.0268641	-0.839308	Rrs1 (-848289), Sntg1 (-226599)
chr1	8700542	8701142	0.0818414	-0.693014	0.00955976	-1.04061	Rrs1 (-834647), Sntg1 (-240241)
chr1	8752805	8753405	0.004344	-1.72437	0.000271798	-1.72439	Rrs1 (-782384), Sntg1 (-292504)
chr1	8770281	8770881	0.00357606	-1.79114	0.0115446	-1.00408	Rrs1 (-764908), Sntg1 (-309980)
chr1	8771033	8771633	0.0953745	-0.635626	0.0656183	-0.66045	Rrs1 (-764156), Sntg1 (-310732)
chr1	8845727	8846327	0.486309	0.114707	0.889218	0.247302	Rrs1 (-689462), Sntg1 (-385426)
chr1	8846863	8847463	0.823618	0.660239	0.841407	0.167988	Rrs1 (-688326), Sntg1 (-386562)
chr1	8849160	8849760	0.267769	-0.210456	0.00332212	-1.24428	Rrs1 (-686029), Sntg1 (-388859)
chr1	8853858	8854458	0.0329525	-1.02173	0.00689925	-1.1036	Rrs1 (-681331), Sntg1 (-393557)
chr1	8864526	8865126	0.00112646	-2.18687	0.000214895	-1.7694	Rrs1 (-670663), Sntg1 (-404225)
chr1	8885645	8886245	0.00910076	-1.46992	0.0475081	-0.725992	Rrs1 (-649544), Sntg1 (-425344)
chr1	8887741	8888341	0.120947	-0.544621	0.00665863	-1.11044	Rrs1 (-647448), Sntg1 (-427440)
chr1	8903718	8904318	0.843562	0.709437	0.784003	0.0952765	Rrs1 (-631471), Sntg1 (-443417)
chr1	8903766	8904366	0.891876	0.854747	0.768665	0.0783499	Rrs1 (-631423), Sntg1 (-443465)
chr1	8949740	8950340	0.528894	0.172985	0.0444826	-0.739204	Rrs1 (-585449), Sntg1 (-489439)
chr1	8949765	8950365	0.391136	-0.0178486	0.0433534	-0.744356	Rrs1 (-585424), Sntg1 (-489464)
chr1	8962195	8962795	0.124415	-0.533606	0.0539801	-0.700221	Rrs1 (-572994), Sntg1 (-501894)
chr1	8966907	8967507	0.0167827	-1.25805	0.00468339	-1.17823	Rrs1 (-568282), Sntg1 (-506606)
chr1	8996669	8997269	0.103495	-0.60461	0.250686	-0.361416	Rrs1 (-538520), Sntg1 (-536368)
chr1	8996811	8997411	0.153964	-0.449023	0.228977	-0.384237	Rrs1 (-538378), Sntg1 (-536510)
chr1	9006529	9007129	0.0502894	-0.87104	0.148966	-0.485502	Sntg1 (-546228), Rrs1 (-528660)
chr1	9029358	9029958	0.0737311	-0.731695	0.0685257	-0.651548	Sntg1 (-569057), Rrs1 (-505831)
chr1	9040710	9041310	0.0158534	-1.27785	0.000658753	-1.55473	Sntg1 (-580409), Rrs1 (-494479)
chr1	9056329	9056929	0.464243	0.0844544	0.178226	-0.444447	Sntg1 (-596028), Rrs1 (-478860)
chr1	9074036	9074636	0.412192	0.0121068	0.216775	-0.397735	Sntg1 (-613735), Rrs1 (-461153)
chr1	9101494	9102094	0.0152236	-1.29192	0.000397959	-1.65132	Sntg1 (-641193), Rrs1 (-433695)
chr1	9108371	9108971	0.018504	-1.22408	0.332225	-0.285403	Sntg1 (-648070), Rrs1 (-426818)
chr1	9110622	9111222	0.00838486	-1.49817	0.00323733	-1.24924	Sntg1 (-650321), Rrs1 (-424567)
chr1	9110822	9111422	0.0136537	-1.32967	0.000416301	-1.64269	Sntg1 (-650521), Rrs1 (-424367)
chr1	9162263	9162863	0.0958405	-0.633783	0.0679173	-0.653382	Sntg1 (-701962), Rrs1 (-372926)
chr1	9165257	9165857	0.0388312	-0.963531	0.00512213	-1.16099	Sntg1 (-704956), Rrs1 (-369932)
chr1	9165673	9166273	0.0324977	-1.02664	0.000903317	-1.4942	Sntg1 (-705372), Rrs1 (-369516)
chr1	9176883	9177483	0.00125433	-2.15008	0.000118135	-1.88403	Sntg1 (-716582), Rrs1 (-358306)
chr1	9179377	9179977	0.0365956	-0.984596	0.249776	-0.362345	Sntg1 (-719076), Rrs1 (-355812)
chr1	9181953	9182553	0.420707	0.0240852	0.1206	-0.532247	Sntg1 (-721652), Rrs1 (-353236)
chr1	9182309	9182909	0.84828	0.721811	0.0997737	-0.573045	Sntg1 (-722008), Rrs1 (-352880)
chr1	9188274	9188874	0.209097	-0.321354	0.170187	-0.455153	Sntg1 (-727973), Rrs1 (-346915)
chr1	9218696	9219296	0.00377562	-1.77251	0.0029842	-1.26489	Sntg1 (-758395), Rrs1 (-316493)
chr1	9225482	9226082	0.214299	-0.310697	0.0124946	-0.988751	Sntg1 (-765181), Rrs1 (-309707)
chr1	9266043	9266643	0.00190116	-2.00769	0.0162871	-0.937236	Sntg1 (-805742), Rrs1 (-269146)
chr1	9282633	9283233	0.0854994	-0.676702	0.054588	-0.697952	Sntg1 (-822332), Rrs1 (-252556)
chr1	9315302	9315902	0.0151185	-1.29433	0.00367137	-1.22506	Sntg1 (-855001), Rrs1 (-219887)
chr1	9315637	9316237	0.0509579	-0.866285	0.41085	-0.220716	Sntg1 (-855336), Rrs1 (-219552)
chr1	9356886	9357486	0.0869094	-0.670583	0.466886	-0.177079	Sntg1 (-896585), Rrs1 (-178303)
chr1	9388241	9388841	0.0930061	-0.645116	0.0717632	-0.642039	Sntg1 (-927940), Rrs1 (-146948)
chr1	9391137	9391737	0.247108	-0.247418	0.592219	-0.0801905	Sntg1 (-930836), Rrs1 (-144052)
chr1	9398078	9398678	0.0257919	-1.10801	0.00230871	-1.31418	Sntg1 (-937777), Rrs1 (-137111)
chr1	9468323	9468923	0.201202	-0.337906	0.148337	-0.486454	Rrs1 (-66866)
chr1	9472063	9472663	0.773562	0.553404	0.693756	0.00497454	Rrs1 (-63126)
chr1	9524653	9525253	0.0160865	-1.27278	0.00313176	-1.25562	Rrs1 (-10536)
chr1	9526247	9526847	0.0165296	-1.26333	0.0459289	-0.732785	Rrs1 (-8942)
chr1	9529373	9529973	0.0483001	-0.885553	0.111558	-0.549135	Rrs1 (-5816)
chr1	9539483	9540083	0.0694227	-0.753864	0.000607912	-1.57012	3110035E14Rik (-51497), Adhfe1 (+1754)
chr1	9547480	9548080	0.970595	1.32878	0.916744	0.307859	3110035E14Rik (-43500), Adhfe1 (+9751)
chr1	9555329	9555929	0.0103273	-1.42628	0.00986493	-1.03453	3110035E14Rik (-35651), Adhfe1 (+17600)
chr1	9575626	9576226	0.501528	0.135521	0.0239535	-0.861846	3110035E14Rik (-15354), Adhfe1 (+37897)
chr1	9582666	9583266	0.0154503	-1.28679	0.00134019	-1.41855	3110035E14Rik (-8314), Adhfe1 (+44937)
chr1	9602279	9602879	0.212752	-0.313846	0.362092	-0.260147	3110035E14Rik (+11299), 2610203C22Rik (+18594)
chr1	9616983	9617583	0.0048713	-1.68503	0.0104438	-1.02349	2610203C22Rik (+3890), 3110035E14Rik (+26003)
chr1	9618760	9619360	0.0178154	-1.23728	0.0218343	-0.880006	2610203C22Rik (+2113), 3110035E14Rik (+27780)
chr1	9619461	9620061	0.000879081	-2.27172	0.0205896	-0.891493	2610203C22Rik (+1412), 3110035E14Rik (+28481)
chr1	9637819	9638419	0.36482	-0.0561242	0.0835616	-0.610431	2610203C22Rik (-16946), Mybl1 (+52171)
chr1	9640626	9641226	0.347734	-0.0815951	0.170225	-0.455102	2610203C22Rik (-19753), Mybl1 (+49364)
chr1	9685761	9686361	0.163338	-0.425011	0.0330238	-0.798546	2610203C22Rik (-64888), Mybl1 (+4229)
chr1	9686787	9687387	0.397338	-0.00897152	0.635885	-0.0448667	2610203C22Rik (-65914), Mybl1 (+3203)
chr1	9701291	9701891	0.0221798	-1.16085	0.00544593	-1.14919	Mybl1 (-11301), Vcpip1 (+36872)
chr1	9708052	9708652	0.0817994	-0.693205	0.0271134	-0.837489	Mybl1 (-18062), Vcpip1 (+30111)
chr1	9738970	9739570	0.108629	-0.586095	0.202743	-0.413957	Vcpip1 (-807)
chr1	9793961	9794561	0.174117	-0.398732	0.0487875	-0.720643	Mcmdc2 (-104458), Sgk3 (+6050)
chr1	9801393	9801993	0.00475578	-1.69327	0.00818615	-1.07059	Mcmdc2 (-97026), Sgk3 (+13482)
chr1	9837938	9838538	0.396583	-0.0100491	0.0320751	-0.804318	Mcmdc2 (-60481), Sgk3 (+50027)
chr1	9846091	9846691	0.00504002	-1.67333	0.00550616	-1.14707	Mcmdc2 (-52328), Sgk3 (+58180)
chr1	9853003	9853603	0.751841	0.512355	0.432705	-0.203548	Mcmdc2 (-45416), Sgk3 (+65092)
chr1	9878331	9878931	0.668894	0.373815	0.814564	0.131824	Mcmdc2 (-20088), Sgk3 (+90420)
chr1	9878426	9879026	0.329916	-0.108789	0.845177	0.173453	Mcmdc2 (-19993), Sgk3 (+90515)
chr1	9890148	9890748	0.0118293	-1.37934	0.00246327	-1.30174	Mcmdc2 (-8271), Sgk3 (+102237)
chr1	9939676	9940276	0.00649616	-1.58607	0.0793951	-0.621097	Gm10567 (+12914), Mcmdc2 (+41257)
chr1	10047149	10047749	0.315193	-0.131826	0.193744	-0.424803	Cspp1 (+19150), Arfgef1 (+175302)
chr1	10051265	10051865	0.0266486	-1.09654	0.0151473	-0.951356	Cspp1 (+23266), Arfgef1 (+171186)
chr1	10066972	10067572	0.957571	1.19883	0.259768	-0.352263	Cspp1 (+38973), Arfgef1 (+155479)
chr1	10093022	10093622	0.0715901	-0.742558	0.0586445	-0.683398	Cspp1 (+65023), Arfgef1 (+129429)
chr1	10098929	10099529	0.013966	-1.32184	0.0037169	-1.22269	Cspp1 (+70930), Arfgef1 (+123522)
chr1	10123157	10123757	0.965679	1.2742	0.824584	0.144807	Cspp1 (+95158), Arfgef1 (+99294)
chr1	10136811	10137411	0.00627616	-1.59792	0.00168236	-1.37493	Arfgef1 (+85640), Cspp1 (+108812)
chr1	10149126	10149726	0.0127922	-1.35225	0.0130354	-0.98053	Arfgef1 (+73325), Cspp1 (+121127)
chr1	10154262	10154862	0.609671	0.285873	0.0342015	-0.7916	Arfgef1 (+68189), Cspp1 (+126263)
chr1	10159934	10160534	0.689952	0.406875	0.755046	0.0639677	Arfgef1 (+62517), Cspp1 (+131935)
chr1	10171587	10172187	0.158099	-0.438288	0.00452357	-1.18491	Arfgef1 (+50864), Cspp1 (+143588)
chr1	10230543	10231143	0.583899	0.24925	0.536435	-0.123702	Arfgef1 (-8092), Cpa6 (+479183)
chr1	10235384	10235984	0.80343	0.61471	0.186831	-0.433398	Arfgef1 (-12933), Cpa6 (+474342)
chr1	10250049	10250649	0.0372351	-0.978446	0.0187661	-0.909614	Arfgef1 (-27598), Cpa6 (+459677)
chr1	10255539	10256139	0.920773	0.971951	0.717832	0.0271934	Arfgef1 (-33088), Cpa6 (+454187)
chr1	10266252	10266852	0.00129808	-2.13834	0.0165639	-0.933954	Arfgef1 (-43801), Cpa6 (+443474)
chr1	10283989	10284589	0.0151982	-1.2925	0.044771	-0.737908	Arfgef1 (-61538), Cpa6 (+425737)
chr1	10300988	10301588	0.0668664	-0.767628	0.236842	-0.375805	Arfgef1 (-78537), Cpa6 (+408738)
chr1	10314028	10314628	0.878491	0.809681	0.215315	-0.399387	Arfgef1 (-91577), Cpa6 (+395698)
chr1	10360122	10360722	0.121475	-0.542925	0.000524627	-1.59836	Arfgef1 (-137671), Cpa6 (+349604)
chr1	10384782	10385382	0.154718	-0.447048	0.320755	-0.295395	Arfgef1 (-162331), Cpa6 (+324944)
chr1	10398635	10399235	0.0364233	-0.98627	0.0268236	-0.839604	Arfgef1 (-176184), Cpa6 (+311091)
chr1	10407014	10407614	0.942318	1.08835	0.943945	0.389237	Arfgef1 (-184563), Cpa6 (+302712)
chr1	10476343	10476943	0.604403	0.278323	0.869735	0.212024	Arfgef1 (-253892), Cpa6 (+233383)
chr1	10504077	10504677	0.0238214	-1.13587	0.225451	-0.388085	Arfgef1 (-281626), Cpa6 (+205649)
chr1	10512001	10512601	0.0437626	-0.920903	0.0273972	-0.835438	Arfgef1 (-289550), Cpa6 (+197725)
chr1	10540468	10541068	0.213024	-0.313292	0.0289695	-0.824439	Arfgef1 (-318017), Cpa6 (+169258)
chr1	10542821	10543421	0.986027	1.58852	0.880198	0.230354	Arfgef1 (-320370), Cpa6 (+166905)
chr1	10544791	10545391	0.0645941	-0.780278	0.0950202	-0.583404	Arfgef1 (-322340), Cpa6 (+164935)
chr1	10592680	10593280	0.0924753	-0.647272	0.0102223	-1.02764	Arfgef1 (-370229), Cpa6 (+117046)
chr1	10594952	10595552	0.16318	-0.425405	0.0828143	-0.612308	Arfgef1 (-372501), Cpa6 (+114774)
chr1	10603313	10603913	0.0552074	-0.83737	0.0106384	-1.01992	Arfgef1 (-380862), Cpa6 (+106413)
chr1	10617618	10618218	0.0135587	-1.33209	0.0282969	-0.829071	Arfgef1 (-395167), Cpa6 (+92108)
chr1	10636900	10637500	0.130426	-0.51512	0.035174	-0.786037	Arfgef1 (-414449), Cpa6 (+72826)
chr1	10643982	10644582	0.0012408	-2.15379	0.012858	-0.983188	Arfgef1 (-421531), Cpa6 (+65744)
chr1	10644626	10645226	0.000618666	-2.39191	0.000715504	-1.53889	Arfgef1 (-422175), Cpa6 (+65100)
chr1	10663382	10663982	0.0634374	-0.786877	0.0891499	-0.596859	Arfgef1 (-440931), Cpa6 (+46344)
chr1	10676492	10677092	0.753984	0.516293	0.84907	0.179213	Arfgef1 (-454041), Cpa6 (+33234)
chr1	10704117	10704717	0.0234365	-1.14157	0.00291157	-1.26962	Arfgef1 (-481666), Cpa6 (+5609)
chr1	10707644	10708244	0.0192606	-1.21011	0.0420402	-0.75051	Arfgef1 (-485193), Cpa6 (+2082)
chr1	10714828	10715428	0.00182472	-2.02175	0.00278309	-1.27829	Prex2 (-268418), Cpa6 (-5102)
chr1	10720030	10720630	0.0140734	-1.31918	0.122013	-0.529707	Prex2 (-263216), Cpa6 (-10304)
chr1	10761977	10762577	0.0964136	-0.631529	0.0860355	-0.604324	Prex2 (-221269), Cpa6 (-52251)
chr1	10768187	10768787	0.323527	-0.118718	0.0537406	-0.701121	Prex2 (-215059), Cpa6 (-58461)
chr1	10782734	10783334	0.00664165	-1.57845	0.00271558	-1.28301	Prex2 (-200512), Cpa6 (-73008)
chr1	10782744	10783344	0.00711248	-1.55487	0.0023819	-1.30819	Prex2 (-200502), Cpa6 (-73018)
chr1	10786750	10787350	0.000444421	-2.50505	0.000819113	-1.51296	Prex2 (-196496), Cpa6 (-77024)
chr1	10814680	10815280	0.939095	1.06859	0.455238	-0.186059	Prex2 (-168566), Cpa6 (-104954)
chr1	10851258	10851858	0.178242	-0.389015	0.00555287	-1.14544	Cpa6 (-141532), Prex2 (-131988)
chr1	10862764	10863364	0.0761375	-0.719827	0.0374993	-0.773312	Cpa6 (-153038), Prex2 (-120482)
chr1	10868185	10868785	0.0495627	-0.876278	0.0261105	-0.844906	Cpa6 (-158459), Prex2 (-115061)
chr1	10869861	10870461	0.024356	-1.12809	0.0273584	-0.835717	Cpa6 (-160135), Prex2 (-113385)
chr1	10883555	10884155	0.259043	-0.225831	0.0153931	-0.948224	Cpa6 (-173829), Prex2 (-99691)
chr1	10891126	10891726	0.0191634	-1.21188	0.0163323	-0.936696	Cpa6 (-181400), Prex2 (-92120)
chr1	10894129	10894729	0.735014	0.482189	0.176247	-0.447047	Cpa6 (-184403), Prex2 (-89117)
chr1	10934818	10935418	0.0433549	-0.924249	0.0485082	-0.7218	Cpa6 (-225092), Prex2 (-48428)
chr1	10969861	10970461	0.13998	-0.487176	0.00831887	-1.06748	Cpa6 (-260135), Prex2 (-13385)
chr1	10973924	10974524	0.124284	-0.534014	0.125394	-0.523732	Cpa6 (-264198), Prex2 (-9322)
chr1	10988708	10989308	0.309211	-0.141349	0.0695361	-0.648537	A830018L16Rik (-415185), Prex2 (+5462)
chr1	10989683	10990283	0.0157784	-1.2795	0.00558985	-1.14416	A830018L16Rik (-414210), Prex2 (+6437)
chr1	11008836	11009436	0.048607	-0.883277	0.0140833	-0.965514	A830018L16Rik (-395057), Prex2 (+25590)
chr1	11010438	11011038	0.229566	-0.280464	0.123435	-0.527177	A830018L16Rik (-393455), Prex2 (+27192)
chr1	11019719	11020319	0.0840111	-0.683261	0.167874	-0.458308	A830018L16Rik (-384174), Prex2 (+36473)
chr1	11024200	11024800	0.794399	0.595491	0.0748453	-0.633346	A830018L16Rik (-379693), Prex2 (+40954)
chr1	11034783	11035383	0.00983769	-1.44305	0.381704	-0.244061	A830018L16Rik (-369110), Prex2 (+51537)
chr1	11055254	11055854	0.0652797	-0.776418	0.00685821	-1.10475	A830018L16Rik (-348639), Prex2 (+72008)
chr1	11070711	11071311	0.678642	0.388976	0.0479434	-0.724157	A830018L16Rik (-333182), Prex2 (+87465)
chr1	11104340	11104940	0.0374467	-0.976434	0.029567	-0.82041	A830018L16Rik (-299553), Prex2 (+121094)
chr1	11112217	11112817	0.0118921	-1.37751	0.0382976	-0.769118	A830018L16Rik (-291676), Prex2 (+128971)
chr1	11144865	11145465	9.21289e-05	-3.04309	0.000821235	-1.51247	A830018L16Rik (-259028), Prex2 (+161619)
chr1	11147796	11148396	0.128756	-0.52018	0.156402	-0.474489	A830018L16Rik (-256097), Prex2 (+164550)
chr1	11168840	11169440	0.0107345	-1.41291	0.0976547	-0.577607	A830018L16Rik (-235053), Prex2 (+185594)
chr1	11195253	11195853	0.0144863	-1.30915	0.0236533	-0.864321	A830018L16Rik (-208640), Prex2 (+212007)
chr1	11213328	11213928	0.0685003	-0.758776	0.0427105	-0.747346	A830018L16Rik (-190565), Prex2 (+230082)
chr1	11220631	11221231	0.104342	-0.601499	0.0458637	-0.73307	A830018L16Rik (-183262), Prex2 (+237385)
chr1	11233021	11233621	0.24014	-0.260345	0.0582894	-0.684634	A830018L16Rik (-170872), Prex2 (+249775)
chr1	11251638	11252238	0.201365	-0.337561	0.0130036	-0.981003	A830018L16Rik (-152255), Prex2 (+268392)
chr1	11313455	11314055	0.070055	-0.750533	0.0376787	-0.772362	A830018L16Rik (-90438), Prex2 (+330209)
chr1	11319213	11319813	0.149679	-0.460397	0.0108111	-1.0168	A830018L16Rik (-84680), Prex2 (+335967)
chr1	11329075	11329675	0.0806301	-0.698562	0.00379121	-1.21888	A830018L16Rik (-74818), Prex2 (+345829)
chr1	11357662	11358262	0.0707239	-0.747038	0.286651	-0.326312	A830018L16Rik (-46231), Prex2 (+374416)
chr1	11377023	11377623	0.0502515	-0.871311	0.00852623	-1.06272	A830018L16Rik (-26870), Prex2 (+393777)
chr1	11377825	11378425	0.0548769	-0.839542	0.329575	-0.287696	A830018L16Rik (-26068), Prex2 (+394579)
chr1	11385414	11386014	0.0699485	-0.751092	0.0251045	-0.85263	A830018L16Rik (-18479), Prex2 (+402168)
chr1	11424601	11425201	0.246668	-0.248228	0.0693887	-0.648973	A830018L16Rik (+20708)
chr1	11450154	11450754	0.0497524	-0.874904	0.0577096	-0.686666	A830018L16Rik (+46261)
chr1	11484841	11485441	0.0854683	-0.676838	0.084295	-0.608603	A830018L16Rik (+80948)
chr1	11521405	11522005	0.0125886	-1.35781	0.00533796	-1.15304	A830018L16Rik (+117512)
chr1	11529902	11530502	0.248188	-0.245437	0.0782632	-0.624083	A830018L16Rik (+126009)
chr1	11540032	11540632	0.208804	-0.32196	0.00726192	-1.09371	A830018L16Rik (+136139)
chr1	11556647	11557247	0.78556	0.577276	0.740391	0.049083	A830018L16Rik (+152754)
chr1	11556678	11557278	0.799341	0.605928	0.83926	0.164923	A830018L16Rik (+152785)
chr1	11557895	11558495	0.00116362	-2.17577	0.0736829	-0.636585	A830018L16Rik (+154002)
chr1	11597934	11598534	0.000340405	-2.59623	0.0106365	-1.01995	A830018L16Rik (+194041)
chr1	11612066	11612666	0.119891	-0.548028	0.00404307	-1.20652	A830018L16Rik (+208173)
chr1	11623426	11624026	0.177817	-0.390008	0.00249056	-1.29962	A830018L16Rik (+219533)
chr1	11659359	11659959	0.00216885	-1.96257	0.00259167	-1.29198	A830018L16Rik (+255466)
chr1	11663803	11664403	0.0301475	-1.05313	0.00190421	-1.35116	A830018L16Rik (+259910)
chr1	11664011	11664611	0.0322802	-1.02902	0.000626054	-1.56449	A830018L16Rik (+260118)
chr1	11681775	11682375	0.0190211	-1.21447	0.00926949	-1.04657	A830018L16Rik (+277882)
chr1	11719136	11719736	0.0170507	-1.25254	0.00021626	-1.76818	Sulf1 (-989190), A830018L16Rik (+315243)
chr1	11719552	11720152	0.00433934	-1.72474	0.00290293	-1.27019	Sulf1 (-988774), A830018L16Rik (+315659)
chr1	11728713	11729313	0.521525	0.162884	0.049292	-0.718571	Sulf1 (-979613), A830018L16Rik (+324820)
chr1	11751766	11752366	0.154137	-0.448569	0.00119626	-1.44034	Sulf1 (-956560), A830018L16Rik (+347873)
chr1	11760401	11761001	0.000494704	-2.46839	0.000797586	-1.51807	Sulf1 (-947925), A830018L16Rik (+356508)
chr1	11854515	11855115	0.22497	-0.289412	0.0345125	-0.789805	Sulf1 (-853811), A830018L16Rik (+450622)
chr1	11877284	11877884	0.017832	-1.23696	0.133526	-0.509906	Sulf1 (-831042), A830018L16Rik (+473391)
chr1	11931242	11931842	0.0466066	-0.898361	0.0260686	-0.845222	Sulf1 (-777084), A830018L16Rik (+527349)
chr1	11936791	11937391	0.0138817	-1.32393	0.0204057	-0.893248	Sulf1 (-771535), A830018L16Rik (+532898)
chr1	11937596	11938196	0.446867	0.0605033	0.126051	-0.522588	Sulf1 (-770730), A830018L16Rik (+533703)
chr1	11967664	11968264	0.99497	1.94085	0.860467	0.196806	Sulf1 (-740662), A830018L16Rik (+563771)
chr1	11973757	11974357	0.232113	-0.27556	0.558151	-0.10691	Sulf1 (-734569), A830018L16Rik (+569864)
chr1	11979442	11980042	0.092674	-0.646464	0.0172366	-0.926198	Sulf1 (-728884), A830018L16Rik (+575549)
chr1	11988472	11989072	0.00437338	-1.72206	0.0516938	-0.708973	Sulf1 (-719854), A830018L16Rik (+584579)
chr1	12001712	12002312	0.233249	-0.273385	0.198354	-0.419201	Sulf1 (-706614), A830018L16Rik (+597819)
chr1	12021297	12021897	0.797493	0.602002	0.377562	-0.24743	Sulf1 (-687029), A830018L16Rik (+617404)
chr1	12023858	12024458	0.0494895	-0.876809	0.0432165	-0.744989	Sulf1 (-684468), A830018L16Rik (+619965)
chr1	12054810	12055410	0.300316	-0.1557	0.0485428	-0.721656	Sulf1 (-653516), A830018L16Rik (+650917)
chr1	12055580	12056180	0.0134923	-1.33379	0.00139394	-1.41101	Sulf1 (-652746), A830018L16Rik (+651687)
chr1	12059564	12060164	0.59551	0.265656	0.893568	0.255909	Sulf1 (-648762), A830018L16Rik (+655671)
chr1	12059734	12060334	0.489522	0.119103	0.282587	-0.330136	Sulf1 (-648592), A830018L16Rik (+655841)
chr1	12082475	12083075	0.237642	-0.265042	0.409541	-0.221753	Sulf1 (-625851), A830018L16Rik (+678582)
chr1	12111568	12112168	0.00131329	-2.13435	0.00437158	-1.19149	Sulf1 (-596758), A830018L16Rik (+707675)
chr1	12128341	12128941	0.00857239	-1.49055	0.00771696	-1.08198	Sulf1 (-579985), A830018L16Rik (+724448)
chr1	12130231	12130831	0.00714813	-1.55315	0.0573805	-0.687829	Sulf1 (-578095), A830018L16Rik (+726338)
chr1	12160302	12160902	0.0160007	-1.27464	0.0142234	-0.963591	Sulf1 (-548024), A830018L16Rik (+756409)
chr1	12172159	12172759	0.0398106	-0.954668	0.0263246	-0.8433	Sulf1 (-536167), A830018L16Rik (+768266)
chr1	12202859	12203459	0.0423017	-0.933032	0.0140147	-0.966464	Sulf1 (-505467), A830018L16Rik (+798966)
chr1	12207056	12207656	0.00202385	-1.98627	0.000656504	-1.55538	Sulf1 (-501270), A830018L16Rik (+803163)
chr1	12222440	12223040	0.468965	0.0909401	0.490259	-0.159134	Sulf1 (-485886), A830018L16Rik (+818547)
chr1	12225192	12225792	0.413843	0.0144342	0.51262	-0.141998	Sulf1 (-483134), A830018L16Rik (+821299)
chr1	12247180	12247780	0.30967	-0.140615	0.117684	-0.53757	Sulf1 (-461146), A830018L16Rik (+843287)
chr1	12261616	12262216	0.0492435	-0.878601	0.0907286	-0.593164	Sulf1 (-446710), A830018L16Rik (+857723)
chr1	12269713	12270313	0.277424	-0.19381	0.00366151	-1.22558	Sulf1 (-438613), A830018L16Rik (+865820)
chr1	12271218	12271818	0.050621	-0.868674	0.0351341	-0.786262	Sulf1 (-437108), A830018L16Rik (+867325)
chr1	12283176	12283776	0.0206626	-1.1856	0.0263474	-0.843129	Sulf1 (-425150), A830018L16Rik (+879283)
chr1	12333244	12333844	0.196928	-0.347071	0.0426105	-0.747815	Sulf1 (-375082), A830018L16Rik (+929351)
chr1	12336948	12337548	0.0468424	-0.896551	0.0998955	-0.572785	Sulf1 (-371378), A830018L16Rik (+933055)
chr1	12338773	12339373	0.00748653	-1.53722	0.0269976	-0.838332	Sulf1 (-369553), A830018L16Rik (+934880)
chr1	12343912	12344512	0.0772194	-0.714603	0.0219465	-0.879002	Sulf1 (-364414), A830018L16Rik (+940019)
chr1	12380358	12380958	0.405355	0.0024351	0.0781418	-0.624406	Sulf1 (-327968), A830018L16Rik (+976465)
chr1	12436108	12436708	0.00441863	-1.71853	0.00223274	-1.32061	Sulf1 (-272218)
chr1	12517976	12518576	0.0283196	-1.07516	0.0277576	-0.832863	Sulf1 (-190350)
chr1	12579866	12580466	0.0464543	-0.899535	0.00743463	-1.08918	Sulf1 (-128460)
chr1	12598153	12598753	0.0565282	-0.82881	0.246594	-0.365611	Sulf1 (-110173)
chr1	12598962	12599562	0.0157584	-1.27994	0.492153	-0.157683	Sulf1 (-109364)
chr1	12602018	12602618	0.00917673	-1.46705	0.00181378	-1.36049	Sulf1 (-106308)
chr1	12633623	12634223	0.313	-0.135304	0.152761	-0.479826	Sulf1 (-74703)
chr1	12636402	12637002	0.00334302	-1.81426	0.0466974	-0.729452	Sulf1 (-71924)
chr1	12641903	12642503	0.00708995	-1.55597	0.0102905	-1.02635	Sulf1 (-66423)
chr1	12679370	12679970	0.20508	-0.329716	0.118353	-0.536338	Sulf1 (-28956)
chr1	12682362	12682962	0.110298	-0.580244	0.0209061	-0.88851	Sulf1 (-25964)
chr1	12700133	12700733	0.0563252	-0.830113	0.0442852	-0.740095	Sulf1 (-8193)
chr1	12710488	12711088	0.00113473	-2.18437	0.00190921	-1.35065	Sulf1 (+2162), Slco5a1 (+270470)
chr1	12717148	12717748	0.0576895	-0.821437	0.260673	-0.351362	Sulf1 (+8822), Slco5a1 (+263810)
chr1	12734495	12735095	0.045911	-0.903751	0.177047	-0.445994	Sulf1 (+26169), Slco5a1 (+246463)
chr1	12745825	12746425	0.0397471	-0.955237	0.0159277	-0.941581	Sulf1 (+37499), Slco5a1 (+235133)
chr1	12746136	12746736	0.00624515	-1.59963	0.00142192	-1.4072	Sulf1 (+37810), Slco5a1 (+234822)
chr1	12773280	12773880	0.831382	0.678834	0.797325	0.110698	Sulf1 (+64954), Slco5a1 (+207678)
chr1	12823533	12824133	0.192429	-0.35688	0.070613	-0.645371	Sulf1 (+115207), Slco5a1 (+157425)
chr1	12835873	12836473	0.0384333	-0.967194	0.0104101	-1.02412	Sulf1 (+127547), Slco5a1 (+145085)
chr1	12860088	12860688	0.0941895	-0.640347	0.00197225	-1.34442	Slco5a1 (+120870), Sulf1 (+151762)
chr1	12863454	12864054	0.0305553	-1.0484	0.371734	-0.252195	Slco5a1 (+117504), Sulf1 (+155128)
chr1	12893760	12894360	0.517647	0.157572	0.213475	-0.401479	Slco5a1 (+87198), Sulf1 (+185434)
chr1	12919748	12920348	0.118476	-0.552637	0.185022	-0.435689	Slco5a1 (+61210), Sulf1 (+211422)
chr1	12943124	12943724	0.178439	-0.388556	0.160624	-0.468426	Slco5a1 (+37834), Sulf1 (+234798)
chr1	12946329	12946929	0.0578878	-0.820192	0.0214647	-0.883349	Slco5a1 (+34629), Sulf1 (+238003)
chr1	12951731	12952331	0.669503	0.374756	0.879743	0.229528	Slco5a1 (+29227), Sulf1 (+243405)
chr1	12987076	12987676	0.0435342	-0.922774	0.177935	-0.444828	Slco5a1 (-6118), Prdm14 (+129868)
chr1	12987152	12987752	0.110654	-0.579005	0.26514	-0.346947	Slco5a1 (-6194), Prdm14 (+129792)
chr1	12989116	12989716	0.0121294	-1.37067	0.00030523	-1.70216	Slco5a1 (-8158), Prdm14 (+127828)
chr1	12989442	12990042	0.0713267	-0.743915	0.00148166	-1.3993	Slco5a1 (-8484), Prdm14 (+127502)
chr1	12989636	12990236	0.542779	0.192071	0.0300998	-0.816884	Slco5a1 (-8678), Prdm14 (+127308)
chr1	12994402	12995002	0.0108253	-1.41001	0.000450001	-1.62777	Slco5a1 (-13444), Prdm14 (+122542)
chr1	13005717	13006317	0.00171973	-2.04204	0.00394069	-1.21145	Slco5a1 (-24759), Prdm14 (+111227)
chr1	13021350	13021950	0.253371	-0.236007	0.0704438	-0.645865	Slco5a1 (-40392), Prdm14 (+95594)
chr1	13021794	13022394	0.0273354	-1.0876	0.0775298	-0.626039	Slco5a1 (-40836), Prdm14 (+95150)
chr1	13027031	13027631	0.10072	-0.614958	0.0134676	-0.974198	Slco5a1 (-46073), Prdm14 (+89913)
chr1	13036649	13037249	0.0133791	-1.33672	0.03271	-0.800437	Slco5a1 (-55691), Prdm14 (+80295)
chr1	13039435	13040035	0.0122049	-1.36852	0.00471198	-1.17706	Slco5a1 (-58477), Prdm14 (+77509)
chr1	13043002	13043602	0.0489197	-0.880973	0.00646194	-1.11622	Slco5a1 (-62044), Prdm14 (+73942)
chr1	13051893	13052493	0.00902044	-1.47298	0.00315924	-1.25394	Slco5a1 (-70935), Prdm14 (+65051)
chr1	13056900	13057500	0.110928	-0.578056	0.00152314	-1.394	Slco5a1 (-75942), Prdm14 (+60044)
chr1	13060560	13061160	0.001087	-2.19908	0.00110745	-1.45513	Slco5a1 (-79602), Prdm14 (+56384)
chr1	13068646	13069246	0.0163898	-1.26629	0.00234945	-1.31082	Slco5a1 (-87688), Prdm14 (+48298)
chr1	13079490	13080090	0.048087	-0.887141	0.00274084	-1.28123	Slco5a1 (-98532), Prdm14 (+37454)
chr1	13123259	13123859	0.0281717	-1.077	0.00943156	-1.04322	Prdm14 (-6315), Ncoa2 (+240605)
chr1	13127468	13128068	0.0945808	-0.638782	0.0472213	-0.727209	Prdm14 (-10524), Ncoa2 (+236396)
chr1	13128746	13129346	0.00129289	-2.13971	0.059089	-0.681861	Prdm14 (-11802), Ncoa2 (+235118)
chr1	13137461	13138061	0.0124221	-1.36242	0.00457763	-1.18263	Prdm14 (-20517), Ncoa2 (+226403)
chr1	13139915	13140515	0.0142382	-1.31514	0.0544049	-0.698633	Prdm14 (-22971), Ncoa2 (+223949)
chr1	13142646	13143246	0.013549	-1.33234	0.000446133	-1.62942	Prdm14 (-25702), Ncoa2 (+221218)
chr1	13144460	13145060	0.0204189	-1.18974	0.00969254	-1.03794	Prdm14 (-27516), Ncoa2 (+219404)
chr1	13151209	13151809	0.0400334	-0.95268	0.0819048	-0.614613	Prdm14 (-34265), Ncoa2 (+212655)
chr1	13155215	13155815	0.819865	0.651479	0.684688	-0.00313546	Prdm14 (-38271), Ncoa2 (+208649)
chr1	13176552	13177152	0.00911546	-1.46936	0.0135398	-0.973159	Prdm14 (-59608), Ncoa2 (+187312)
chr1	13187498	13188098	0.0119735	-1.37514	0.0284596	-0.827941	Prdm14 (-70554), Ncoa2 (+176366)
chr1	13187985	13188585	0.023198	-1.14515	0.0449768	-0.736988	Prdm14 (-71041), Ncoa2 (+175879)
chr1	13191930	13192530	0.0254663	-1.11247	0.000609248	-1.5697	Prdm14 (-74986), Ncoa2 (+171934)
chr1	13199613	13200213	0.154028	-0.448854	0.00936561	-1.04457	Prdm14 (-82669), Ncoa2 (+164251)
chr1	13205610	13206210	0.00569016	-1.63163	0.00516141	-1.15952	Prdm14 (-88666), Ncoa2 (+158254)
chr1	13213780	13214380	0.0964765	-0.631282	0.0690203	-0.650069	Prdm14 (-96836), Ncoa2 (+150084)
chr1	13228846	13229446	0.117332	-0.556397	0.00468755	-1.17806	Prdm14 (-111902), Ncoa2 (+135018)
chr1	13243384	13243984	0.113355	-0.569721	0.00434805	-1.19253	Prdm14 (-126440), Ncoa2 (+120480)
chr1	13249347	13249947	0.000845114	-2.28521	0.0114725	-1.0053	Prdm14 (-132403), Ncoa2 (+114517)
chr1	13250853	13251453	0.0692097	-0.754993	0.0316806	-0.806766	Prdm14 (-133909), Ncoa2 (+113011)
chr1	13281448	13282048	0.0528811	-0.852927	0.00367079	-1.22509	Prdm14 (-164504), Ncoa2 (+82416)
chr1	13313994	13314594	0.140307	-0.486251	0.120568	-0.532305	Prdm14 (-197050), Ncoa2 (+49870)
chr1	13323942	13324542	0.0412024	-0.942425	0.0360265	-0.78128	Prdm14 (-206998), Ncoa2 (+39922)
chr1	13348348	13348948	0.295733	-0.16319	0.461289	-0.18139	Prdm14 (-231404), Ncoa2 (+15516)
chr1	13353373	13353973	0.00580076	-1.62501	0.260847	-0.351189	Prdm14 (-236429), Ncoa2 (+10491)
chr1	13357811	13358411	0.00639326	-1.59156	0.00964473	-1.03889	Prdm14 (-240867), Ncoa2 (+6053)
chr1	13379970	13380570	0.570334	0.230248	0.211077	-0.404226	Ncoa2 (-16106), Tram1 (+199675)
chr1	13386629	13387229	0.0885781	-0.663456	0.0411333	-0.754869	Ncoa2 (-22765), Tram1 (+193016)
chr1	13389188	13389788	0.145226	-0.47251	0.142878	-0.49486	Ncoa2 (-25324), Tram1 (+190457)
chr1	13407303	13407903	0.0172381	-1.24874	0.213403	-0.401562	Ncoa2 (-43439), Tram1 (+172342)
chr1	13407605	13408205	0.00744909	-1.53895	0.00583546	-1.13588	Ncoa2 (-43741), Tram1 (+172040)
chr1	13452362	13452962	0.722742	0.460957	0.0908973	-0.592773	Ncoa2 (-88498), Tram1 (+127283)
chr1	13469820	13470420	0.0051186	-1.66802	0.029819	-0.818735	Ncoa2 (-105956), Tram1 (+109825)
chr1	13477152	13477752	0.348128	-0.081002	0.00717809	-1.09595	Ncoa2 (-113288), Tram1 (+102493)
chr1	13504749	13505349	0.539684	0.187809	0.772865	0.0829034	Ncoa2 (-140885), Tram1 (+74896)
chr1	13515374	13515974	0.0174136	-1.24522	0.0411041	-0.755011	Ncoa2 (-151510), Tram1 (+64271)
chr1	13516861	13517461	0.0241044	-1.13173	0.0369889	-0.776039	Ncoa2 (-152997), Tram1 (+62784)
chr1	13519595	13520195	0.145868	-0.470743	0.0299391	-0.817941	Ncoa2 (-155731), Tram1 (+60050)
chr1	13546277	13546877	0.62227	0.304081	0.17164	-0.453189	Ncoa2 (-182413), Tram1 (+33368)
chr1	13547084	13547684	0.0407261	-0.946569	0.0656869	-0.660236	Ncoa2 (-183220), Tram1 (+32561)
chr1	13552845	13553445	0.99917	2.55816	0.988311	0.698328	Ncoa2 (-188981), Tram1 (+26800)
chr1	13553140	13553740	0.999589	2.79832	0.897357	0.263664	Ncoa2 (-189276), Tram1 (+26505)
chr1	13578165	13578765	0.00935036	-1.46058	0.0518158	-0.708497	Ncoa2 (-214301), Tram1 (+1480)
chr1	13600852	13601452	0.241289	-0.258197	0.0642202	-0.664862	Tram1 (-21207), Lactb2 (+49475)
chr1	13612602	13613202	0.0928476	-0.645758	0.0110971	-1.01174	Tram1 (-32957), Lactb2 (+37725)
chr1	13619458	13620058	0.0216943	-1.16859	0.0448272	-0.737656	Tram1 (-39813), Lactb2 (+30869)
chr1	13642670	13643270	0.0259698	-1.1056	0.0292651	-0.822436	Tram1 (-63025), Lactb2 (+7657)
chr1	13652604	13653204	0.0200692	-1.19577	0.0121085	-0.994838	Lactb2 (-2277)
chr1	13680879	13681479	0.0805219	-0.699061	0.0133869	-0.975364	Xkr9 (+22327), Eya1 (+619102)
chr1	13688145	13688745	0.0970509	-0.629035	0.0250091	-0.853378	Xkr9 (+29593), Eya1 (+611836)
chr1	13688394	13688994	0.0597203	-0.808873	0.0337989	-0.793949	Xkr9 (+29842), Eya1 (+611587)
chr1	13693144	13693744	0.0194363	-1.20695	0.019362	-0.903509	Xkr9 (+34592), Eya1 (+606837)
chr1	13701089	13701689	0.0606429	-0.803296	0.0195422	-0.901699	Xkr9 (+42537), Eya1 (+598892)
chr1	13730158	13730758	0.00666392	-1.5773	0.00126743	-1.42926	Xkr9 (+71606), Eya1 (+569823)
chr1	13748218	13748818	0.00201474	-1.98782	0.00561402	-1.14333	Xkr9 (+89666), Eya1 (+551763)
chr1	13767095	13767695	0.838824	0.697311	0.088277	-0.598927	Xkr9 (+108543), Eya1 (+532886)
chr1	13767118	13767718	0.725689	0.466001	0.0844218	-0.608289	Xkr9 (+108566), Eya1 (+532863)
chr1	13775650	13776250	0.0212004	-1.17663	0.0104096	-1.02413	Xkr9 (+117098), Eya1 (+524331)
chr1	13800984	13801584	0.0065363	-1.58395	0.0344021	-0.790441	Xkr9 (+142432), Eya1 (+498997)
chr1	13810973	13811573	0.0140306	-1.32024	0.101414	-0.569572	Xkr9 (+152421), Eya1 (+489008)
chr1	13838354	13838954	0.31265	-0.135861	0.0324617	-0.801946	Xkr9 (+179802), Eya1 (+461627)
chr1	13850916	13851516	0.952249	1.15652	0.660173	-0.0244627	Xkr9 (+192364), Eya1 (+449065)
chr1	13867140	13867740	0.060354	-0.805034	0.0161623	-0.938734	Xkr9 (+208588), Eya1 (+432841)
chr1	13896293	13896893	0.0429848	-0.927312	0.0438436	-0.742104	Xkr9 (+237741), Eya1 (+403688)
chr1	13915846	13916446	0.0264796	-1.09877	0.00810564	-1.07249	Xkr9 (+257294), Eya1 (+384135)
chr1	13919013	13919613	0.0195172	-1.2055	0.0127281	-0.985158	Xkr9 (+260461), Eya1 (+380968)
chr1	13930752	13931352	0.0811486	-0.696178	0.106576	-0.558958	Xkr9 (+272200), Eya1 (+369229)
chr1	13939452	13940052	0.0909071	-0.653709	0.148241	-0.486599	Xkr9 (+280900), Eya1 (+360529)
chr1	13939812	13940412	0.000990532	-2.23088	0.02094	-0.888192	Xkr9 (+281260), Eya1 (+360169)
chr1	13958124	13958724	0.329279	-0.109775	0.113189	-0.546003	Xkr9 (+299572), Eya1 (+341857)
chr1	13963660	13964260	0.719702	0.455788	0.809683	0.125696	Xkr9 (+305108), Eya1 (+336321)
chr1	13985576	13986176	0.0163007	-1.26818	0.562514	-0.103517	Eya1 (+314405), Xkr9 (+327024)
chr1	13987452	13988052	0.0327548	-1.02386	0.346724	-0.273015	Eya1 (+312529), Xkr9 (+328900)
chr1	13993251	13993851	0.510016	0.147129	0.629837	-0.0498535	Eya1 (+306730), Xkr9 (+334699)
chr1	13995627	13996227	0.00864174	-1.48777	0.0112586	-1.00894	Eya1 (+304354), Xkr9 (+337075)
chr1	14010907	14011507	0.00331803	-1.81683	0.00619577	-1.12433	Eya1 (+289074), Xkr9 (+352355)
chr1	14016454	14017054	0.0620623	-0.79487	0.316974	-0.29873	Eya1 (+283527), Xkr9 (+357902)
chr1	14026973	14027573	0.0201595	-1.19421	0.100559	-0.571375	Eya1 (+273008), Xkr9 (+368421)
chr1	14030311	14030911	0.121243	-0.54367	0.0862557	-0.603788	Eya1 (+269670), Xkr9 (+371759)
chr1	14044050	14044650	0.372062	-0.0454843	0.0294809	-0.820986	Eya1 (+255931), Xkr9 (+385498)
chr1	14049375	14049975	0.0259671	-1.10563	0.121104	-0.531338	Eya1 (+250606), Xkr9 (+390823)
chr1	14051777	14052377	0.0552028	-0.8374	0.0157887	-0.943287	Eya1 (+248204), Xkr9 (+393225)
chr1	14069332	14069932	0.0192212	-1.21083	0.0525601	-0.705614	Eya1 (+230649), Xkr9 (+410780)
chr1	14100518	14101118	0.00863948	-1.48786	0.00766576	-1.08327	Eya1 (+199463), Xkr9 (+441966)
chr1	14101978	14102578	0.187015	-0.368922	0.12159	-0.530466	Eya1 (+198003), Xkr9 (+443426)
chr1	14117064	14117664	0.101485	-0.612082	0.0190667	-0.906511	Eya1 (+182917), Xkr9 (+458512)
chr1	14124175	14124775	0.126889	-0.525906	0.54554	-0.116678	Eya1 (+175806), Xkr9 (+465623)
chr1	14128511	14129111	0.101783	-0.610965	0.191889	-0.427086	Eya1 (+171470), Xkr9 (+469959)
chr1	14138039	14138639	0.00947844	-1.45589	0.294687	-0.318847	Eya1 (+161942), Xkr9 (+479487)
chr1	14142876	14143476	0.0462747	-0.900924	0.0694797	-0.648704	Eya1 (+157105), Xkr9 (+484324)
chr1	14194918	14195518	0.102297	-0.609048	0.150806	-0.482736	Eya1 (+105063), Xkr9 (+536366)
chr1	14207813	14208413	0.0220665	-1.16264	0.00816418	-1.0711	Eya1 (+92168), Xkr9 (+549261)
chr1	14211396	14211996	0.0456341	-0.905918	0.0191975	-0.905176	Eya1 (+88585), Xkr9 (+552844)
chr1	14223396	14223996	0.781361	0.568815	0.789464	0.101511	Eya1 (+76585), Xkr9 (+564844)
chr1	14230308	14230908	0.532062	0.177333	0.0313546	-0.808813	Eya1 (+69673), Xkr9 (+571756)
chr1	14262917	14263517	0.045294	-0.908598	0.0166768	-0.932631	Eya1 (+37064), Xkr9 (+604365)
chr1	14267323	14267923	0.0071891	-1.55118	0.00784363	-1.07884	Eya1 (+32658), Xkr9 (+608771)
chr1	14311275	14311875	0.5681	0.227133	0.0416587	-0.752333	Gm9947 (-433960), Eya1 (-11294)
chr1	14351897	14352497	0.00607301	-1.60924	0.45785	-0.184043	Gm9947 (-393338), Eya1 (-51916)
chr1	14365278	14365878	0.0276713	-1.08331	0.0402324	-0.759291	Gm9947 (-379957), Eya1 (-65297)
chr1	14381260	14381860	0.0137727	-1.32667	0.0169493	-0.929474	Gm9947 (-363975), Eya1 (-81279)
chr1	14390539	14391139	0.0716552	-0.742223	0.0672408	-0.655438	Gm9947 (-354696), Eya1 (-90558)
chr1	14401799	14402399	0.026142	-1.10328	0.102547	-0.567202	Gm9947 (-343436), Eya1 (-101818)
chr1	14407605	14408205	0.026211	-1.10235	0.295931	-0.317701	Gm9947 (-337630), Eya1 (-107624)
chr1	14429629	14430229	0.0646613	-0.779898	0.0996975	-0.573207	Gm9947 (-315606), Eya1 (-129648)
chr1	14435346	14435946	0.00922322	-1.46531	0.00319738	-1.25163	Gm9947 (-309889), Eya1 (-135365)
chr1	14453347	14453947	0.829181	0.673493	0.245873	-0.366355	Gm9947 (-291888), Eya1 (-153366)
chr1	14457922	14458522	0.0436304	-0.921984	0.0259464	-0.846146	Gm9947 (-287313), Eya1 (-157941)
chr1	14459313	14459913	0.623501	0.305872	0.21883	-0.395425	Gm9947 (-285922), Eya1 (-159332)
chr1	14493240	14493840	0.116404	-0.559471	0.54175	-0.119605	Gm9947 (-251995), Eya1 (-193259)
chr1	14504223	14504823	0.471666	0.0946468	0.480907	-0.166306	Gm9947 (-241012), Eya1 (-204242)
chr1	14515236	14515836	0.0231631	-1.14568	0.00516027	-1.15956	Gm9947 (-229999), Eya1 (-215255)
chr1	14525092	14525692	0.275797	-0.19659	0.184028	-0.436954	Eya1 (-225111), Gm9947 (-220143)
chr1	14590111	14590711	0.153025	-0.451494	0.067053	-0.656013	Eya1 (-290130), Gm9947 (-155124)
chr1	14605979	14606579	0.444513	0.0572453	0.345363	-0.274167	Eya1 (-305998), Gm9947 (-139256)
chr1	14631410	14632010	0.00170113	-2.04576	0.117687	-0.537564	Eya1 (-331429), Gm9947 (-113825)
chr1	14635487	14636087	0.00433186	-1.72534	0.00177989	-1.36411	Eya1 (-335506), Gm9947 (-109748)
chr1	14645247	14645847	0.00423488	-1.73311	0.144687	-0.492046	Eya1 (-345266), Gm9947 (-99988)
chr1	14672746	14673346	0.0578126	-0.820664	0.165596	-0.461449	Eya1 (-372765), Gm9947 (-72489)
chr1	14676177	14676777	0.000439923	-2.50853	0.00491857	-1.1688	Eya1 (-376196), Gm9947 (-69058)
chr1	14700338	14700938	0.432222	0.0401789	0.0870794	-0.601795	Eya1 (-400357), Gm9947 (-44897)
chr1	14732510	14733110	0.156431	-0.442591	0.0154336	-0.947714	Eya1 (-432529), Gm9947 (-12725)
chr1	14778398	14778998	0.00485755	-1.686	0.000648689	-1.55768	Msc (-32651), Trpa1 (+130245)
chr1	14792374	14792974	0.0533212	-0.849935	0.154298	-0.477561	Msc (-46627), Trpa1 (+116269)
chr1	14805337	14805937	0.0927235	-0.646263	0.00435619	-1.19217	Msc (-59590), Trpa1 (+103306)
chr1	14828997	14829597	0.109484	-0.58309	0.100788	-0.570891	Msc (-83250), Trpa1 (+79646)
chr1	14860730	14861330	0.00616071	-1.60431	0.0122594	-0.992436	Msc (-114983), Trpa1 (+47913)
chr1	14892229	14892829	0.0217613	-1.16751	0.095072	-0.583289	Msc (-146482), Trpa1 (+16414)
chr1	14896665	14897265	0.00499661	-1.6763	0.0962289	-0.580727	Msc (-150918), Trpa1 (+11978)
chr1	14896834	14897434	0.00453839	-1.70934	0.0365703	-0.778302	Msc (-151087), Trpa1 (+11809)
chr1	14925758	14926358	0.00171064	-2.04386	0.00059457	-1.57438	Kcnb2 (-351282), Trpa1 (-17115)
chr1	14974905	14975505	0.00915077	-1.46803	0.00474272	-1.17581	Kcnb2 (-302135), Trpa1 (-66262)
chr1	14984498	14985098	0.00533057	-1.65407	0.00148983	-1.39825	Kcnb2 (-292542), Trpa1 (-75855)
chr1	14984699	14985299	0.0127136	-1.35439	0.00217603	-1.32554	Kcnb2 (-292341), Trpa1 (-76056)
chr1	14987647	14988247	0.000886574	-2.26882	0.0735829	-0.636866	Kcnb2 (-289393), Trpa1 (-79004)
chr1	14999470	15000070	0.140516	-0.485657	0.156471	-0.474389	Kcnb2 (-277570), Trpa1 (-90827)
chr1	15010142	15010742	0.0417214	-0.937961	0.00303752	-1.26149	Kcnb2 (-266898), Trpa1 (-101499)
chr1	15041332	15041932	0.159814	-0.433903	0.407226	-0.223588	Kcnb2 (-235708), Trpa1 (-132689)
chr1	15098368	15098968	0.0390394	-0.96163	0.273539	-0.33877	Trpa1 (-189725), Kcnb2 (-178672)
chr1	15116407	15117007	0.000572387	-2.4185	0.0152063	-0.9506	Trpa1 (-207764), Kcnb2 (-160633)
chr1	15118554	15119154	0.0220338	-1.16316	0.021716	-0.88107	Trpa1 (-209911), Kcnb2 (-158486)
chr1	15136442	15137042	0.708619	0.437227	0.456625	-0.184988	Trpa1 (-227799), Kcnb2 (-140598)
chr1	15136451	15137051	0.692151	0.410396	0.530411	-0.128339	Trpa1 (-227808), Kcnb2 (-140589)
chr1	15136460	15137060	0.65362	0.350502	0.523855	-0.133377	Trpa1 (-227817), Kcnb2 (-140580)
chr1	15136469	15137069	0.680046	0.391179	0.627991	-0.0513687	Trpa1 (-227826), Kcnb2 (-140571)
chr1	15139876	15140476	0.0281443	-1.07734	0.253496	-0.35856	Trpa1 (-231233), Kcnb2 (-137164)
chr1	15152017	15152617	0.00094332	-2.24759	0.0160568	-0.940009	Trpa1 (-243374), Kcnb2 (-125023)
chr1	15164702	15165302	0.052309	-0.856853	0.0534898	-0.702068	Trpa1 (-256059), Kcnb2 (-112338)
chr1	15173775	15174375	0.0328006	-1.02337	0.0164157	-0.935705	Trpa1 (-265132), Kcnb2 (-103265)
chr1	15176856	15177456	0.642297	0.333532	0.384783	-0.241566	Trpa1 (-268213), Kcnb2 (-100184)
chr1	15210235	15210835	0.637503	0.32642	0.335814	-0.282312	Trpa1 (-301592), Kcnb2 (-66805)
chr1	15224654	15225254	0.023299	-1.14363	0.0131386	-0.978998	Trpa1 (-316011), Kcnb2 (-52386)
chr1	15238373	15238973	0.491484	0.121787	0.0693289	-0.649151	Trpa1 (-329730), Kcnb2 (-38667)
chr1	15258566	15259166	0.0177281	-1.23899	0.0579188	-0.685931	Trpa1 (-349923), Kcnb2 (-18474)
chr1	15263332	15263932	0.0907549	-0.654339	0.249036	-0.363103	Trpa1 (-354689), Kcnb2 (-13708)
chr1	15278761	15279361	0.000574724	-2.41711	0.000795538	-1.51856	Kcnb2 (-423323), Kcnb2 (+1721)
chr1	15294431	15295031	0.995327	1.96614	0.884847	0.238945	Kcnb2 (-407653), Kcnb2 (+17391)
chr1	15307703	15308303	0.0141635	-1.31697	0.129957	-0.515883	Kcnb2 (-394381), Kcnb2 (+30663)
chr1	15315015	15315615	0.345635	-0.0847625	0.497527	-0.153564	Kcnb2 (-387069), Kcnb2 (+37975)
chr1	15329620	15330220	0.03385	-1.01223	0.066594	-0.657423	Kcnb2 (-372464), Kcnb2 (+52580)
chr1	15384934	15385534	0.0851439	-0.678259	0.175207	-0.448423	Kcnb2 (-317150), Kcnb2 (+107894)
chr1	15393019	15393619	0.012813	-1.35169	0.0886136	-0.598127	Kcnb2 (-309065), Kcnb2 (+115979)
chr1	15405394	15405994	0.0611998	-0.799968	0.109863	-0.552433	Kcnb2 (-296690), Kcnb2 (+128354)
chr1	15417776	15418376	0.900124	0.885018	0.873138	0.217843	Kcnb2 (-284308), Kcnb2 (+140736)
chr1	15475050	15475650	0.0182972	-1.22799	0.0268735	-0.839239	Kcnb2 (-227034), Kcnb2 (+198010)
chr1	15475792	15476392	0.72122	0.458365	0.398958	-0.230171	Kcnb2 (-226292), Kcnb2 (+198752)
chr1	15476116	15476716	0.189873	-0.362533	0.131239	-0.513721	Kcnb2 (-225968), Kcnb2 (+199076)
chr1	15477125	15477725	0.00383675	-1.767	0.039998	-0.760457	Kcnb2 (-224959), Kcnb2 (+200085)
chr1	15546751	15547351	0.130186	-0.515845	0.120548	-0.53234	Kcnb2 (-155333), Kcnb2 (+269711)
chr1	15585149	15585749	0.087178	-0.669427	0.00414168	-1.20188	Kcnb2 (-116935), Kcnb2 (+308109)
chr1	15611913	15612513	0.039508	-0.957383	0.0421079	-0.750189	Kcnb2 (-90171), Kcnb2 (+334873)
chr1	15614446	15615046	0.14194	-0.481645	0.0188241	-0.909011	Kcnb2 (-87638), Kcnb2 (+337406)
chr1	15699880	15700480	0.43804	0.0482706	0.447041	-0.192401	Kcnb2 (-2204)
chr1	15700597	15701197	0.00911734	-1.46929	0.00886653	-1.05516	Kcnb2 (-1487)
chr1	15732447	15733047	0.014494	-1.30897	0.000508575	-1.60432	Terf1 (-62992), Kcnb2 (+30363)
chr1	15732863	15733463	0.0247093	-1.12305	0.00141808	-1.40771	Terf1 (-62576), Kcnb2 (+30779)
chr1	15733071	15733671	0.0361986	-0.988466	0.00244425	-1.30323	Terf1 (-62368), Kcnb2 (+30987)
chr1	15735060	15735660	0.0898613	-0.658058	0.130685	-0.514653	Terf1 (-60379), Kcnb2 (+32976)
chr1	15760054	15760654	0.0125265	-1.35952	0.0112261	-1.0095	Terf1 (-35385), Kcnb2 (+57970)
chr1	15763932	15764532	0.042933	-0.927742	0.00248196	-1.30029	Terf1 (-31507), Kcnb2 (+61848)
chr1	15782209	15782809	0.00340018	-1.80844	0.00591596	-1.13324	Terf1 (-13230), Kcnb2 (+80125)
chr1	15903109	15903709	0.00434877	-1.724	0.00662094	-1.11154	Sbspon (-20606), 4930444P10Rik (+179997)
chr1	15917415	15918015	0.00641402	-1.59045	0.00555072	-1.14552	Sbspon (-34912), 4930444P10Rik (+165691)
chr1	15945967	15946567	0.00449947	-1.7123	0.00130664	-1.42341	Sbspon (-63464), 4930444P10Rik (+137139)
chr1	15960141	15960741	0.0921783	-0.648484	0.0606083	-0.676688	Sbspon (-77638), 4930444P10Rik (+122965)
chr1	15965121	15965721	0.835428	0.688795	0.791827	0.104246	Sbspon (-82618), 4930444P10Rik (+117985)
chr1	15981037	15981637	0.0329069	-1.02222	0.0698943	-0.647479	Sbspon (-98534), 4930444P10Rik (+102069)
chr1	15999414	16000014	0.942337	1.08847	0.876876	0.224391	Sbspon (-116911), 4930444P10Rik (+83692)
chr1	16036197	16036797	0.425587	0.0309197	0.918198	0.311537	Sbspon (-153694), 4930444P10Rik (+46909)
chr1	16037162	16037762	0.00936652	-1.45999	0.01804	-0.917314	Sbspon (-154659), 4930444P10Rik (+45944)
chr1	16046548	16047148	0.381583	-0.0316235	0.209755	-0.40575	Sbspon (-164045), 4930444P10Rik (+36558)
chr1	16097313	16097913	0.137856	-0.493248	0.0841163	-0.609048	Rpl7 (-2870), Rdh10 (+1758)
chr1	16098233	16098833	0.00239647	-1.92837	0.000475408	-1.61724	Rpl7 (-3790), Rdh10 (+2678)
chr1	16111860	16112460	0.162201	-0.427862	0.562685	-0.103384	Rdh10 (+16305), Stau2 (+397227)
chr1	16126714	16127314	0.974796	1.38296	0.9965	0.930935	Rdh10 (+31159), Stau2 (+382373)
chr1	16148919	16149519	0.000470196	-2.48577	0.00399376	-1.20888	Rdh10 (+53364), Stau2 (+360168)
chr1	16153430	16154030	0.135053	-0.501379	0.399122	-0.23004	Rdh10 (+57875), Stau2 (+355657)
chr1	16172164	16172764	0.0247144	-1.12298	0.0698239	-0.647686	Rdh10 (+76609), Stau2 (+336923)
chr1	16191928	16192528	0.737718	0.486951	0.0512261	-0.710809	Rdh10 (+96373), Stau2 (+317159)
chr1	16197640	16198240	0.0248503	-1.12105	0.311264	-0.303807	Rdh10 (+102085), Stau2 (+311447)
chr1	16217528	16218128	0.0204303	-1.18955	0.24772	-0.364453	Rdh10 (+121973), Stau2 (+291559)
chr1	16231592	16232192	0.0873299	-0.668775	0.0235034	-0.865568	Rdh10 (+136037), Stau2 (+277495)
chr1	16285767	16286367	0.0999428	-0.617901	0.0882195	-0.599064	Rdh10 (+190212), Stau2 (+223320)
chr1	16294420	16295020	0.00175818	-2.03447	0.00669964	-1.10926	Rdh10 (+198865), Stau2 (+214667)
chr1	16306732	16307332	0.0409209	-0.944869	0.000715702	-1.53883	Stau2 (+202355), Rdh10 (+211177)
chr1	16311359	16311959	0.185507	-0.372322	0.0527121	-0.705031	Stau2 (+197728), Rdh10 (+215804)
chr1	16312982	16313582	0.646574	0.339912	0.0430088	-0.745953	Stau2 (+196105), Rdh10 (+217427)
chr1	16315340	16315940	0.0383354	-0.968101	0.000239629	-1.74852	Stau2 (+193747), Rdh10 (+219785)
chr1	16331697	16332297	0.358331	-0.0657334	0.419077	-0.214225	Stau2 (+177390), Rdh10 (+236142)
chr1	16343488	16344088	0.00823347	-1.50446	0.0596579	-0.67991	Stau2 (+165599), Rdh10 (+247933)
chr1	16346072	16346672	0.00182525	-2.02165	0.0209013	-0.888554	Stau2 (+163015), Rdh10 (+250517)
chr1	16363690	16364290	0.122356	-0.540113	0.0049434	-1.16783	Stau2 (+145397), Rdh10 (+268135)
chr1	16381567	16382167	0.0163805	-1.26649	0.00121329	-1.43763	Stau2 (+127520), Rdh10 (+286012)
chr1	16391586	16392186	0.175414	-0.395656	0.011841	-0.99917	Stau2 (+117501), Rdh10 (+296031)
chr1	16417422	16418022	0.0203981	-1.1901	0.040154	-0.759681	Stau2 (+91665), Rdh10 (+321867)
chr1	16501479	16502079	0.0247484	-1.12249	0.0433671	-0.744292	Stau2 (+7608), Rdh10 (+405924)
chr1	16523306	16523906	0.86482	0.767873	0.396376	-0.232236	Stau2 (-14219), Ube2w (+85964)
chr1	16539730	16540330	0.7743	0.554846	0.107271	-0.557563	Stau2 (-30643), Ube2w (+69540)
chr1	16566681	16567281	0.00367644	-1.78164	0.00599611	-1.13065	Stau2 (-57594), Ube2w (+42589)
chr1	16567112	16567712	0.00987171	-1.44186	0.0316901	-0.806707	Stau2 (-58025), Ube2w (+42158)
chr1	16576902	16577502	0.801232	0.609972	0.276608	-0.335823	Stau2 (-67815), Ube2w (+32368)
chr1	16609263	16609863	0.150253	-0.45886	0.0207482	-0.889993	Ube2w (+7)
chr1	16614017	16614617	0.201669	-0.336915	0.0152794	-0.949667	Ube2w (-4747)
chr1	16625501	16626101	0.0988484	-0.622081	0.0284916	-0.82772	Ube2w (-16231), Tceb1 (+21145)
chr1	16656445	16657045	0.00237774	-1.93106	0.0253783	-0.850498	Ly96 (-21792), Tmem70 (+1457)
chr1	16664090	16664690	0.0034009	-1.80837	0.000358214	-1.67149	Ly96 (-14147), Tmem70 (+9102)
chr1	16682220	16682820	0.456329	0.0735638	0.304699	-0.309708	Ly96 (+3983), Jph1 (+405359)
chr1	16710026	16710626	0.00208385	-1.97626	0.00171848	-1.37085	Ly96 (+31789), Jph1 (+377553)
chr1	16713507	16714107	0.0483001	-0.885553	0.138067	-0.502494	Ly96 (+35270), Jph1 (+374072)
chr1	16714970	16715570	0.0143224	-1.3131	0.00890669	-1.05429	Ly96 (+36733), Jph1 (+372609)
chr1	16717353	16717953	0.0182324	-1.22923	0.0157706	-0.94351	Ly96 (+39116), Jph1 (+370226)
chr1	16727946	16728546	0.0450745	-0.910337	0.186689	-0.433578	Ly96 (+49709), Jph1 (+359633)
chr1	16734733	16735333	0.0111464	-1.3999	0.106197	-0.559722	Ly96 (+56496), Jph1 (+352846)
chr1	16736226	16736826	0.151042	-0.45675	0.0342982	-0.791041	Ly96 (+57989), Jph1 (+351353)
chr1	16736776	16737376	0.0991287	-0.621006	0.00999721	-1.03195	Ly96 (+58539), Jph1 (+350803)
chr1	16739860	16740460	0.0030013	-1.85123	0.0441808	-0.740568	Ly96 (+61623), Jph1 (+347719)
chr1	16740009	16740609	0.0021463	-1.96615	0.0107877	-1.01722	Ly96 (+61772), Jph1 (+347570)
chr1	16758089	16758689	0.0589623	-0.813515	0.230954	-0.382099	Ly96 (+79852), Jph1 (+329490)
chr1	16770891	16771491	0.222937	-0.293409	0.0631477	-0.668307	Ly96 (+92654), Jph1 (+316688)
chr1	16776926	16777526	0.000342553	-2.59408	0.00126418	-1.42975	Ly96 (+98689), Jph1 (+310653)
chr1	16784096	16784696	0.463826	0.0838819	0.0210728	-0.886956	Ly96 (+105859), Jph1 (+303483)
chr1	16816451	16817051	0.00102688	-2.21855	0.0320878	-0.804239	Ly96 (+138214), Jph1 (+271128)
chr1	16831684	16832284	0.593448	0.262732	0.0107453	-1.01798	Ly96 (+153447), Jph1 (+255895)
chr1	16838808	16839408	0.00635627	-1.59356	0.00127809	-1.42765	Ly96 (+160571), Jph1 (+248771)
chr1	16849080	16849680	0.261313	-0.2218	0.0133298	-0.976194	Ly96 (+170843), Jph1 (+238499)
chr1	16885779	16886379	0.201365	-0.337561	0.0130036	-0.981003	Jph1 (+201800), Ly96 (+207542)
chr1	16888542	16889142	0.00473476	-1.6948	0.00121934	-1.43668	Jph1 (+199037), Ly96 (+210305)
chr1	16891153	16891753	0.0162631	-1.26898	0.113816	-0.544809	Jph1 (+196426), Ly96 (+212916)
chr1	16896783	16897383	0.0039905	-1.75351	0.000671323	-1.55111	Jph1 (+190796), Ly96 (+218546)
chr1	16908632	16909232	0.0271286	-1.09027	0.00240095	-1.30666	Jph1 (+178947), Ly96 (+230395)
chr1	16915715	16916315	0.0200884	-1.19544	0.00168078	-1.37511	Jph1 (+171864), Ly96 (+237478)
chr1	17117761	17118361	0.0120774	-1.37216	0.0294379	-0.821274	Jph1 (-30182), Gdap1 (-17382)
chr1	17133983	17134583	0.00411992	-1.74256	0.00452212	-1.18497	Gdap1 (-1160)
chr1	17141476	17142076	0.112777	-0.57169	0.141843	-0.496484	Pi15 (-450206), Gdap1 (+6333)
chr1	17146750	17147350	0.00538144	-1.65081	0.00232154	-1.31312	Pi15 (-444932), Gdap1 (+11607)
chr1	17157013	17157613	0.518385	0.158584	0.448382	-0.191362	Pi15 (-434669), Gdap1 (+21870)
chr1	17180212	17180812	0.0379804	-0.971407	0.0420781	-0.75033	Pi15 (-411470), Gdap1 (+45069)
chr1	17197380	17197980	0.0957068	-0.634311	0.0164123	-0.935745	Pi15 (-394302), Gdap1 (+62237)
chr1	17263217	17263817	0.942273	1.08806	0.295696	-0.317917	Pi15 (-328465), Gdap1 (+128074)
chr1	17311526	17312126	0.0306873	-1.04688	0.192025	-0.426918	Pi15 (-280156), Gdap1 (+176383)
chr1	17324822	17325422	0.0146673	-1.30484	0.00812473	-1.07204	Pi15 (-266860), Gdap1 (+189679)
chr1	17344588	17345188	0.116083	-0.560538	0.00719951	-1.09538	Pi15 (-247094), Gdap1 (+209445)
chr1	17356725	17357325	0.114052	-0.567357	0.0188588	-0.908652	Pi15 (-234957), Gdap1 (+221582)
chr1	17363628	17364228	0.0036752	-1.78176	0.00219169	-1.32417	Pi15 (-228054), Gdap1 (+228485)
chr1	17364010	17364610	0.0493241	-0.878013	0.0162444	-0.937748	Pi15 (-227672), Gdap1 (+228867)
chr1	17364546	17365146	0.825763	0.66531	0.0371903	-0.774959	Pi15 (-227136), Gdap1 (+229403)
chr1	17390130	17390730	0.618844	0.299106	0.195093	-0.423154	Pi15 (-201552), Gdap1 (+254987)
chr1	17401082	17401682	0.00330934	-1.81773	0.00664094	-1.11096	Pi15 (-190600), Gdap1 (+265939)
chr1	17410874	17411474	0.182367	-0.379472	0.00826563	-1.06872	Pi15 (-180808), Gdap1 (+275731)
chr1	17441190	17441790	0.106869	-0.592354	0.0606749	-0.676464	Pi15 (-150492), Gdap1 (+306047)
chr1	17449694	17450294	0.122509	-0.539625	0.0847579	-0.607458	Pi15 (-141988), Gdap1 (+314551)
chr1	17463395	17463995	0.170163	-0.408215	0.00552366	-1.14646	Pi15 (-128287), Gdap1 (+328252)
chr1	17463596	17464196	0.0376399	-0.974606	0.00160037	-1.38451	Pi15 (-128086), Gdap1 (+328453)
chr1	17479394	17479994	0.721165	0.458271	0.724028	0.0330934	Pi15 (-112288), Gdap1 (+344251)
chr1	17480805	17481405	0.50599	0.141623	0.00967814	-1.03823	Pi15 (-110877), Gdap1 (+345662)
chr1	17504340	17504940	0.602202	0.275179	0.868723	0.210319	Pi15 (-87342), Gdap1 (+369197)
chr1	17514740	17515340	0.122359	-0.540104	0.179829	-0.442358	Pi15 (-76942), Gdap1 (+379597)
chr1	17554825	17555425	0.0557613	-0.833757	0.0021788	-1.3253	Pi15 (-36857), Gdap1 (+419682)
chr1	17591206	17591806	0.765024	0.536957	0.175787	-0.447654	Pi15 (-476)
chr1	17601689	17602289	0.00149434	-2.09014	0.00531843	-1.15375	Crispld1 (-115180), Pi15 (+10007)
chr1	17635735	17636335	0.00487205	-1.68498	0.00136977	-1.41436	Crispld1 (-81134), Pi15 (+44053)
chr1	17646134	17646734	0.428173	0.0345327	0.0464523	-0.730509	Crispld1 (-70735), Pi15 (+54452)
chr1	17650825	17651425	0.17714	-0.391593	0.0160681	-0.939872	Crispld1 (-66044), Pi15 (+59143)
chr1	17666662	17667262	0.263865	-0.217296	0.126596	-0.521641	Crispld1 (-50207), Pi15 (+74980)
chr1	17675845	17676445	0.716493	0.45037	0.375677	-0.248968	Crispld1 (-41024), Pi15 (+84163)
chr1	17678599	17679199	0.0148839	-1.29976	0.00061966	-1.56645	Crispld1 (-38270), Pi15 (+86917)
chr1	17694811	17695411	0.0188945	-1.2168	0.000588598	-1.57631	Crispld1 (-22058), Pi15 (+103129)
chr1	17708144	17708744	0.0137468	-1.32732	0.00415332	-1.20134	Crispld1 (-8725), Pi15 (+116462)
chr1	17731913	17732513	0.999796	3.03824	0.991611	0.762511	Crispld1 (+15044), Crisp4 (+403770)
chr1	17732042	17732642	0.999785	3.01996	0.981632	0.610461	Crispld1 (+15173), Crisp4 (+403641)
chr1	17740097	17740697	0.0660548	-0.772099	0.00292578	-1.26869	Crispld1 (+23228), Crisp4 (+395586)
chr1	17747794	17748394	0.225116	-0.289125	0.219498	-0.394677	Crispld1 (+30925), Crisp4 (+387889)
chr1	17796806	17797406	0.0423161	-0.932911	0.271824	-0.340427	Crispld1 (+79937), Crisp4 (+338877)
chr1	17797352	17797952	0.0697138	-0.752327	0.00983333	-1.03515	Crispld1 (+80483), Crisp4 (+338331)
chr1	17820088	17820688	0.0264082	-1.09972	0.0352288	-0.785728	Crispld1 (+103219), Crisp4 (+315595)
chr1	17836427	17837027	0.22268	-0.293916	0.523214	-0.13387	Crispld1 (+119558), Crisp4 (+299256)
chr1	17850522	17851122	0.0777782	-0.711931	0.68646	-0.00156099	Crispld1 (+133653), Crisp4 (+285161)
chr1	17903191	17903791	0.0118232	-1.37952	0.260662	-0.351373	Crispld1 (+186322), Crisp4 (+232492)
chr1	17919411	17920011	0.0844154	-0.681468	0.00825394	-1.06899	Crispld1 (+202542), Crisp4 (+216272)
chr1	17953321	17953921	0.0152128	-1.29217	0.0310008	-0.811056	Crisp4 (+182362), Crispld1 (+236452)
chr1	17973681	17974281	0.240441	-0.259782	0.257664	-0.354364	Crisp4 (+162002), Crispld1 (+256812)
chr1	17994341	17994941	0.139472	-0.488623	0.0281857	-0.829848	Crisp4 (+141342), Crispld1 (+277472)
chr1	17998222	17998822	0.00909264	-1.47023	0.022102	-0.877619	Crisp4 (+137461), Crispld1 (+281353)
chr1	18014380	18014980	0.0890671	-0.661391	0.0436406	-0.743033	Crisp4 (+121303), Crispld1 (+297511)
chr1	18021141	18021741	0.117035	-0.557379	0.0391472	-0.764745	Crisp4 (+114542), Crispld1 (+304272)
chr1	18111790	18112390	0.0202375	-1.19286	0.0100406	-1.03111	Crisp4 (+23893), Crispld1 (+394921)
chr1	18121253	18121853	0.0745253	-0.727739	0.00297713	-1.26535	Crisp4 (+14430), Crispld1 (+404384)
chr1	18131094	18131694	0.032395	-1.02776	0.00585125	-1.13536	Crisp4 (+4589), Crispld1 (+414225)
chr1	18182474	18183074	0.000144349	-2.88957	0.00384407	-1.21622	Crisp4 (-46791), Defb18 (+44750)
chr1	18194454	18195054	0.0436385	-0.921918	0.0263903	-0.842809	Crisp4 (-58771), Defb18 (+32770)
chr1	18195553	18196153	0.116273	-0.559907	0.0357254	-0.782948	Crisp4 (-59870), Defb18 (+31671)
chr1	18196304	18196904	0.753685	0.515741	0.415251	-0.217239	Crisp4 (-60621), Defb18 (+30920)
chr1	18198084	18198684	0.0949873	-0.637163	0.0323394	-0.802694	Crisp4 (-62401), Defb18 (+29140)
chr1	18222848	18223448	0.150728	-0.45759	0.0805094	-0.618196	Crisp4 (-87165), Defb18 (+4376)
chr1	18228282	18228882	0.0920964	-0.648818	0.0152174	-0.950457	Defb18 (-1058)
chr1	18242744	18243344	0.0615265	-0.798029	0.203768	-0.412743	Defb18 (-15520), Gm15386 (+12117)
chr1	18257566	18258166	0.0224515	-1.1566	0.234878	-0.377892	Gm15386 (-2705), Defb41 (-2647)
chr1	18268284	18268884	0.0824994	-0.690032	0.00283879	-1.27449	Tfap2d (-824519), Defb41 (-13365)
chr1	18348614	18349214	0.00324269	-1.82471	0.0602909	-0.677759	Tfap2d (-744189), Defb41 (-93695)
chr1	18354877	18355477	0.152739	-0.452248	0.215856	-0.398775	Tfap2d (-737926), Defb41 (-99958)
chr1	18388135	18388735	0.448374	0.0625866	0.526197	-0.131578	Tfap2d (-704668), Defb41 (-133216)
chr1	18393404	18394004	0.0964542	-0.631369	0.358516	-0.263119	Tfap2d (-699399), Defb41 (-138485)
chr1	18455536	18456136	0.121459	-0.542976	0.0176838	-0.921204	Tfap2d (-637267), Defb41 (-200617)
chr1	18481693	18482293	0.10544	-0.597501	0.0560005	-0.692772	Tfap2d (-611110), Defb41 (-226774)
chr1	18496035	18496635	0.111361	-0.576557	0.0183997	-0.913462	Tfap2d (-596768), Defb41 (-241116)
chr1	18510606	18511206	0.00947186	-1.45613	0.100632	-0.571222	Tfap2d (-582197), Defb41 (-255687)
chr1	18520516	18521116	0.0356286	-0.994093	0.0153851	-0.948326	Tfap2d (-572287), Defb41 (-265597)
chr1	18548490	18549090	0.0249555	-1.11957	0.00136384	-1.4152	Tfap2d (-544313), Defb41 (-293571)
chr1	18571164	18571764	0.533113	0.178777	0.00977314	-1.03634	Tfap2d (-521639), Defb41 (-316245)
chr1	18577277	18577877	0.00810001	-1.51009	0.00733244	-1.09185	Tfap2d (-515526), Defb41 (-322358)
chr1	18586197	18586797	0.000361381	-2.57578	0.00638098	-1.11865	Tfap2d (-506606), Defb41 (-331278)
chr1	18610229	18610829	0.103114	-0.606015	0.0119267	-0.997772	Tfap2d (-482574), Defb41 (-355310)
chr1	18664333	18664933	0.13279	-0.50805	0.0419473	-0.750953	Tfap2d (-428470), Defb41 (-409414)
chr1	18685969	18686569	0.185643	-0.372014	0.449181	-0.190743	Defb41 (-431050), Tfap2d (-406834)
chr1	18736001	18736601	0.317624	-0.127983	0.0251883	-0.851975	Defb41 (-481082), Tfap2d (-356802)
chr1	18749428	18750028	0.00343561	-1.80488	0.00654678	-1.11371	Defb41 (-494509), Tfap2d (-343375)
chr1	18803535	18804135	0.124724	-0.532637	0.0954838	-0.582374	Defb41 (-548616), Tfap2d (-289268)
chr1	18827428	18828028	0.0421973	-0.933914	0.16206	-0.466393	Defb41 (-572509), Tfap2d (-265375)
chr1	18827598	18828198	0.041485	-0.939987	0.0485694	-0.721546	Defb41 (-572679), Tfap2d (-265205)
chr1	18887326	18887926	0.214224	-0.310849	0.22297	-0.390817	Defb41 (-632407), Tfap2d (-205477)
chr1	18917436	18918036	0.0171992	-1.24953	0.00500584	-1.16541	Defb41 (-662517), Tfap2d (-175367)
chr1	19000449	19001049	0.566768	0.225279	0.577908	-0.091484	Defb41 (-745530), Tfap2d (-92354)
chr1	19006127	19006727	0.0171206	-1.25112	0.0234573	-0.865953	Defb41 (-751208), Tfap2d (-86676)
chr1	19014885	19015485	0.118117	-0.553811	0.030242	-0.815953	Defb41 (-759966), Tfap2d (-77918)
chr1	19046777	19047377	0.00170993	-2.044	0.00442262	-1.18925	Defb41 (-791858), Tfap2d (-46026)
chr1	19053822	19054422	0.0678038	-0.762525	0.0114895	-1.00501	Defb41 (-798903), Tfap2d (-38981)
chr1	19085917	19086517	0.685122	0.399188	0.0142348	-0.963436	Defb41 (-830998), Tfap2d (-6886)
chr1	19113807	19114407	0.000450263	-2.50058	0.000690405	-1.54573	Tfap2b (-84888), Tfap2d (+21004)
chr1	19121599	19122199	0.0170321	-1.25292	0.000584646	-1.5776	Tfap2b (-77096), Tfap2d (+28796)
chr1	19135601	19136201	0.628452	0.313102	0.0985023	-0.575772	Tfap2b (-63094), Tfap2d (+42798)
chr1	19143216	19143816	0.255539	-0.2321	0.179768	-0.442437	Tfap2b (-55479), Tfap2d (+50413)
chr1	19170133	19170733	0.0271539	-1.08994	0.0439684	-0.741534	Tfap2b (-28562), Tfap2d (+77330)
chr1	19219507	19220107	0.000199391	-2.77912	0.00153562	-1.39244	Tfap2b (+20812)
chr1	19228039	19228639	0.461467	0.0806376	0.809468	0.125429	Tfap2b (+29344)
chr1	19254699	19255299	0.0113327	-1.39417	0.0407591	-0.756695	Tfap2b (+56004)
chr1	19267513	19268113	0.148787	-0.4628	0.133386	-0.510138	Tfap2b (+68818)
chr1	19308368	19308968	0.15398	-0.44898	0.161185	-0.46763	Tfap2b (+109673)
chr1	19310425	19311025	0.000105585	-2.99649	0.0305031	-0.814255	Tfap2b (+111730)
chr1	19341119	19341719	0.131775	-0.51107	0.0423258	-0.749156	Tfap2b (+142424)
chr1	19362405	19363005	0.0194616	-1.20649	0.00767489	-1.08304	Tfap2b (+163710)
chr1	19376041	19376641	0.0421642	-0.934194	0.0217282	-0.88096	Tfap2b (+177346)
chr1	19378374	19378974	0.941229	1.08156	0.226163	-0.387304	Tfap2b (+179679)
chr1	19399138	19399738	0.130669	-0.51439	0.000680764	-1.54843	Tfap2b (+200443)
chr1	19422509	19423109	0.575824	0.23792	0.354588	-0.266399	Tfap2b (+223814)
chr1	19430632	19431232	0.00206082	-1.98007	0.00120578	-1.43882	Tfap2b (+231937)
chr1	19445283	19445883	0.000733417	-2.3337	0.019178	-0.905374	Tfap2b (+246588)
chr1	19469768	19470368	0.0769661	-0.71582	0.408829	-0.222317	Tfap2b (+271073)
chr1	19492373	19492973	0.213869	-0.311572	0.276742	-0.335694	Tfap2b (+293678)
chr1	19499960	19500560	0.170393	-0.407659	0.0535865	-0.701702	Tfap2b (+301265)
chr1	19504449	19505049	0.0455255	-0.906772	0.00240907	-1.30601	Tfap2b (+305754)
chr1	19514758	19515358	0.0430825	-0.9265	0.00469512	-1.17775	Tfap2b (+316063)
chr1	19558472	19559072	0.0771415	-0.714977	0.023884	-0.862417	Tfap2b (+359777)
chr1	19558783	19559383	0.0158721	-1.27744	0.212752	-0.402305	Tfap2b (+360088)
chr1	19576672	19577272	0.0523384	-0.85665	0.00316884	-1.25335	Tfap2b (+377977)
chr1	19618946	19619546	0.0545394	-0.841773	0.256729	-0.355302	Tfap2b (+420251), Pkhd1 (+988899)
chr1	19621243	19621843	0.0675559	-0.763868	0.0287916	-0.825654	Tfap2b (+422548), Pkhd1 (+986602)
chr1	19631743	19632343	0.622842	0.304913	0.455319	-0.185997	Tfap2b (+433048), Pkhd1 (+976102)
chr1	19646212	19646812	0.0602458	-0.805687	0.00312909	-1.25578	Tfap2b (+447517), Pkhd1 (+961633)
chr1	19665628	19666228	0.00180901	-2.02471	0.00588614	-1.13421	Tfap2b (+466933), Pkhd1 (+942217)
chr1	19668482	19669082	0.00709216	-1.55586	0.0183888	-0.913578	Tfap2b (+469787), Pkhd1 (+939363)
chr1	19683040	19683640	0.0121345	-1.37052	0.000623723	-1.5652	Tfap2b (+484345), Pkhd1 (+924805)
chr1	19704366	19704966	0.00910848	-1.46963	0.0423055	-0.749252	Tfap2b (+505671), Pkhd1 (+903479)
chr1	19708142	19708742	0.0253567	-1.11398	0.320233	-0.295854	Tfap2b (+509447), Pkhd1 (+899703)
chr1	19716852	19717452	0.174061	-0.398863	0.0818081	-0.614859	Tfap2b (+518157), Pkhd1 (+890993)
chr1	19741877	19742477	0.265145	-0.215047	0.598544	-0.0751606	Tfap2b (+543182), Pkhd1 (+865968)
chr1	19744400	19745000	0.552848	0.205966	0.167589	-0.458699	Tfap2b (+545705), Pkhd1 (+863445)
chr1	19797549	19798149	0.0312222	-1.04078	0.00372056	-1.2225	Tfap2b (+598854), Pkhd1 (+810296)
chr1	19828744	19829344	0.013165	-1.3423	0.000770662	-1.52465	Tfap2b (+630049), Pkhd1 (+779101)
chr1	19828944	19829544	0.0371608	-0.979156	0.000828198	-1.51085	Tfap2b (+630249), Pkhd1 (+778901)
chr1	19829358	19829958	0.0354307	-0.996068	0.000641275	-1.55988	Tfap2b (+630663), Pkhd1 (+778487)
chr1	19839158	19839758	0.0264465	-1.09921	0.0142864	-0.962732	Tfap2b (+640463), Pkhd1 (+768687)
chr1	19840342	19840942	0.00766906	-1.52893	0.0239113	-0.862192	Tfap2b (+641647), Pkhd1 (+767503)
chr1	19841817	19842417	0.018818	-1.21821	0.0772381	-0.626822	Tfap2b (+643122), Pkhd1 (+766028)
chr1	19892062	19892662	0.00101508	-2.2225	0.00336886	-1.24159	Tfap2b (+693367), Pkhd1 (+715783)
chr1	19918602	19919202	0.0511665	-0.864813	0.00445918	-1.18767	Pkhd1 (+689243), Tfap2b (+719907)
chr1	19934243	19934843	0.00805963	-1.51181	0.0222047	-0.876711	Pkhd1 (+673602), Tfap2b (+735548)
chr1	19940727	19941327	0.588837	0.256209	0.599386	-0.0744896	Pkhd1 (+667118), Tfap2b (+742032)
chr1	20000792	20001392	0.0613974	-0.798795	0.0219783	-0.878719	Pkhd1 (+607053), Tfap2b (+802097)
chr1	20011824	20012424	0.0477599	-0.889591	0.0048611	-1.17106	Pkhd1 (+596021), Tfap2b (+813129)
chr1	20018703	20019303	0.0051359	-1.66686	0.00210548	-1.33187	Pkhd1 (+589142), Tfap2b (+820008)
chr1	20021623	20022223	0.32613	-0.114661	0.142338	-0.495706	Pkhd1 (+586222), Tfap2b (+822928)
chr1	20026710	20027310	0.0133316	-1.33795	0.0676347	-0.654239	Pkhd1 (+581135), Tfap2b (+828015)
chr1	20038338	20038938	0.029226	-1.06407	0.00638174	-1.11863	Pkhd1 (+569507), Tfap2b (+839643)
chr1	20049091	20049691	0.337518	-0.0971009	0.114913	-0.542735	Pkhd1 (+558754), Tfap2b (+850396)
chr1	20067421	20068021	0.154322	-0.448083	0.185081	-0.435613	Pkhd1 (+540424), Tfap2b (+868726)
chr1	20074133	20074733	0.802087	0.61181	0.110858	-0.550491	Pkhd1 (+533712), Tfap2b (+875438)
chr1	20092104	20092704	0.00752457	-1.53548	0.00971819	-1.03743	Pkhd1 (+515741), Tfap2b (+893409)
chr1	20134782	20135382	0.429608	0.0365357	0.132256	-0.512017	Pkhd1 (+473063), Tfap2b (+936087)
chr1	20139782	20140382	0.00207249	-1.97814	0.00741392	-1.08971	Pkhd1 (+468063), Tfap2b (+941087)
chr1	20140192	20140792	0.0789553	-0.70636	0.0928788	-0.588224	Pkhd1 (+467653), Tfap2b (+941497)
chr1	20170616	20171216	0.0526602	-0.854438	0.0147702	-0.956259	Pkhd1 (+437229), Tfap2b (+971921)
chr1	20189415	20190015	0.00157965	-2.07113	0.000418929	-1.64148	Pkhd1 (+418430), Tfap2b (+990720)
chr1	20216625	20217225	0.0314932	-1.03773	0.0160145	-0.940523	Pkhd1 (+391220)
chr1	20237841	20238441	0.0413367	-0.941264	0.0502254	-0.71479	Pkhd1 (+370004)
chr1	20256764	20257364	0.340329	-0.0928118	0.0366452	-0.777896	Pkhd1 (+351081)
chr1	20274456	20275056	0.0974332	-0.627547	0.0400725	-0.760086	Pkhd1 (+333389)
chr1	20302039	20302639	0.0506457	-0.868499	0.00785281	-1.07861	Pkhd1 (+305806)
chr1	20311271	20311871	0.00589111	-1.6197	0.00184107	-1.35763	Pkhd1 (+296574)
chr1	20324458	20325058	0.00515208	-1.66578	0.0373927	-0.773879	Pkhd1 (+283387)
chr1	20365484	20366084	0.0125153	-1.35983	0.0459545	-0.732673	Pkhd1 (+242361)
chr1	20366859	20367459	0.175369	-0.395764	0.209744	-0.405764	Pkhd1 (+240986)
chr1	20373228	20373828	0.00538054	-1.65087	0.0454044	-0.73509	Pkhd1 (+234617)
chr1	20440129	20440729	0.0673154	-0.765175	0.039708	-0.761909	Pkhd1 (+167716)
chr1	20471268	20471868	0.000942681	-2.24782	0.00725471	-1.0939	Pkhd1 (+136577)
chr1	20476666	20477266	0.01488	-1.29985	0.0011284	-1.45154	Pkhd1 (+131179)
chr1	20477289	20477889	0.015442	-1.28698	0.000378664	-1.66085	Pkhd1 (+130556)
chr1	20512509	20513109	0.0623867	-0.79297	0.0131472	-0.978872	Pkhd1 (+95336)
chr1	20513365	20513965	0.0114908	-1.38938	0.00495564	-1.16735	Pkhd1 (+94480)
chr1	20515416	20516016	0.0380547	-0.970713	0.0107302	-1.01825	Pkhd1 (+92429)
chr1	20548789	20549389	0.0164196	-1.26565	0.0096965	-1.03786	Pkhd1 (+59056)
chr1	20564751	20565351	0.0191512	-1.2121	0.000996363	-1.4754	Pkhd1 (+43094)
chr1	20579330	20579930	0.612792	0.290362	0.220751	-0.393279	Pkhd1 (+28515)
chr1	20596910	20597510	0.0840822	-0.682945	0.099998	-0.572567	Pkhd1 (+10935)
chr1	20607606	20608206	0.0155242	-1.28514	0.0243475	-0.858644	Pkhd1 (+239)
chr1	20630079	20630679	0.086484	-0.672419	0.117212	-0.538442	Il17a (-90607), Pkhd1 (-22234)
chr1	20660999	20661599	0.0497792	-0.87471	0.00312608	-1.25596	Il17a (-59687), Pkhd1 (-53154)
chr1	20662243	20662843	0.0874138	-0.668416	0.0158986	-0.941936	Il17a (-58443), Pkhd1 (-54398)
chr1	20695268	20695868	0.0438781	-0.919961	0.00101269	-1.47229	Pkhd1 (-87423), Il17a (-25418)
chr1	20718601	20719201	0.0101459	-1.4324	0.116323	-0.540092	Il17a (-2085)
chr1	20734985	20735585	0.0551932	-0.837463	0.0643829	-0.664344	Il17a (+14299), Il17f (+39066)
chr1	20747014	20747614	0.104569	-0.600671	0.0543778	-0.698734	Il17a (+26328), Il17f (+27037)
chr1	20750346	20750946	0.180028	-0.384862	0.482677	-0.164948	Il17f (+23705), Il17a (+29660)
chr1	20756766	20757366	0.0705032	-0.748188	0.0140322	-0.966221	Il17f (+17285), Il17a (+36080)
chr1	20766758	20767358	0.770896	0.548221	0.305179	-0.309274	Il17f (+7293), Il17a (+46072)
chr1	20774256	20774856	0.00798868	-1.51486	0.0340771	-0.792323	Il17f (-205)
chr1	20782908	20783508	0.39754	-0.00868304	0.136224	-0.505477	Il17f (-8857), Mcm3 (+27151)
chr1	20784543	20785143	0.163776	-0.423916	0.381536	-0.244197	Il17f (-10492), Mcm3 (+25516)
chr1	20790272	20790872	0.0344767	-1.00574	0.00756366	-1.08586	Il17f (-16221), Mcm3 (+19787)
chr1	20792708	20793308	0.01051	-1.42022	0.0174748	-0.923522	Il17f (-18657), Mcm3 (+17351)
chr1	20798588	20799188	0.0286626	-1.07092	0.0770422	-0.627349	Il17f (-24537), Mcm3 (+11471)
chr1	20800112	20800712	0.00482178	-1.68854	0.0839711	-0.609409	Il17f (-26061), Mcm3 (+9947)
chr1	20807054	20807654	0.750587	0.510061	0.136003	-0.505837	Il17f (-33003), Mcm3 (+3005)
chr1	20808325	20808925	0.854925	0.739789	0.663995	-0.0211908	Il17f (-34274), Mcm3 (+1734)
chr1	20811242	20811842	0.0422627	-0.933361	0.153734	-0.478391	Mcm3 (-1183)
chr1	20831282	20831882	0.00980966	-1.44403	0.048338	-0.722507	Paqr8 (-49116), Mcm3 (-21223)
chr1	20839991	20840591	0.877444	0.806341	0.804217	0.118974	Paqr8 (-40407), Mcm3 (-29932)
chr1	20842909	20843509	0.915369	0.94738	0.686828	-0.00123329	Paqr8 (-37489), Mcm3 (-32850)
chr1	20845621	20846221	0.00245897	-1.91955	0.00674203	-1.10804	Mcm3 (-35562), Paqr8 (-34777)
chr1	20846664	20847264	0.0113067	-1.39496	0.010873	-1.01569	Mcm3 (-36605), Paqr8 (-33734)
chr1	20859258	20859858	0.0252234	-1.11583	0.0109069	-1.01509	Mcm3 (-49199), Paqr8 (-21140)
chr1	20861430	20862030	0.00898836	-1.47421	0.00313293	-1.25554	Mcm3 (-51371), Paqr8 (-18968)
chr1	20874158	20874758	0.536276	0.183123	0.0130593	-0.980173	Mcm3 (-64099), Paqr8 (-6240)
chr1	20877999	20878599	0.166996	-0.41594	0.101434	-0.56953	Paqr8 (-2399)
chr1	20890942	20891542	0.110129	-0.580833	0.222571	-0.391258	Efhc1 (-50527), Paqr8 (+10544)
chr1	20892458	20893058	0.239541	-0.261469	0.0432936	-0.744632	Efhc1 (-49011), Paqr8 (+12060)
chr1	20905863	20906463	0.0387673	-0.964117	0.0437416	-0.74257	Efhc1 (-35606), Paqr8 (+25465)
chr1	20913703	20914303	0.659324	0.359149	0.104774	-0.562611	Efhc1 (-27766), Paqr8 (+33305)
chr1	20916182	20916782	0.678112	0.388146	0.166561	-0.460114	Efhc1 (-25287), Paqr8 (+35784)
chr1	20916350	20916950	0.520114	0.160951	0.030735	-0.812758	Efhc1 (-25119), Paqr8 (+35952)
chr1	20922165	20922765	0.0916818	-0.650517	0.0677669	-0.653837	Efhc1 (-19304), Paqr8 (+41767)
chr1	20933510	20934110	0.01931	-1.20922	0.000158948	-1.82717	Efhc1 (-7959), Paqr8 (+53112)
chr1	20951820	20952420	0.0765873	-0.717647	0.040044	-0.760228	Efhc1 (+10351), Tram2 (+117190)
chr1	20972532	20973132	0.000754509	-2.324	0.00108084	-1.4598	Efhc1 (+31063), Tram2 (+96478)
chr1	20993278	20993878	0.0450025	-0.910909	0.0488386	-0.720433	Efhc1 (+51809), Tram2 (+75732)
chr1	20997270	20997870	0.00327833	-1.82096	0.000390666	-1.65487	Efhc1 (+55801), Tram2 (+71740)
chr1	21005028	21005628	0.0216683	-1.16901	0.218812	-0.395445	Efhc1 (+63559), Tram2 (+63982)
chr1	21005083	21005683	0.0399428	-0.953488	0.1793	-0.443045	Efhc1 (+63614), Tram2 (+63927)
chr1	21028147	21028747	0.0221535	-1.16127	0.034256	-0.791285	Tram2 (+40863), Efhc1 (+86678)
chr1	21035288	21035888	0.160452	-0.432281	0.546451	-0.115975	Tram2 (+33722), Efhc1 (+93819)
chr1	21065705	21066305	0.271613	-0.203785	0.0115877	-1.00336	Tram2 (+3305), Efhc1 (+124236)
chr1	21075553	21076153	0.563359	0.220537	0.154093	-0.477862	Tmem14a (-132803), Tram2 (-6543)
chr1	21081157	21081757	0.172709	-0.402089	0.0204953	-0.892391	Tmem14a (-127199), Tram2 (-12147)
chr1	21098521	21099121	0.0475525	-0.891153	0.0103759	-1.02475	Tmem14a (-109835), Tram2 (-29511)
chr1	21104163	21104763	0.0553857	-0.836203	0.0317581	-0.806283	Tmem14a (-104193), Tram2 (-35153)
chr1	21118000	21118600	0.000713435	-2.34315	0.020478	-0.892557	Tmem14a (-90356), Tram2 (-48990)
chr1	21130499	21131099	0.433349	0.0417484	0.637735	-0.0433345	Tmem14a (-77857), Tram2 (-61489)
chr1	21141712	21142312	0.0630345	-0.789202	0.0389996	-0.765498	Tram2 (-72702), Tmem14a (-66644)
chr1	21155143	21155743	0.0092654	-1.46373	0.026388	-0.842826	Tram2 (-86133), Tmem14a (-53213)
chr1	21157789	21158389	0.00712146	-1.55444	0.0541132	-0.699722	Tram2 (-88779), Tmem14a (-50567)
chr1	21194144	21194744	0.205882	-0.328038	0.362616	-0.259713	Tram2 (-125134), Tmem14a (-14212)
chr1	21206306	21206906	0.0591283	-0.812493	0.823016	0.142737	Tmem14a (-2050)
chr1	21211341	21211941	0.104838	-0.59969	0.00680629	-1.10621	Gsta3 (-19029), Tmem14a (+2985)
chr1	21220335	21220935	0.421635	0.0253854	0.0969399	-0.579166	Gsta3 (-10035), Tmem14a (+11979)
chr1	21231563	21232163	0.0302244	-1.05224	0.0603529	-0.67755	Khdc1a (-107859), Gsta3 (+1193)
chr1	21232945	21233545	0.0166963	-1.25985	0.00501465	-1.16508	Khdc1a (-106477), Gsta3 (+2575)
chr1	21257174	21257774	0.650452	0.345729	0.375844	-0.248832	Khdc1a (-82248), Gsta3 (+26804)
chr1	21263886	21264486	0.586797	0.253332	0.612224	-0.0641911	Khdc1a (-75536), Gsta3 (+33516)
chr1	21270559	21271159	0.366545	-0.053581	0.40961	-0.221698	Khdc1a (-68863), Gsta3 (+40189)
chr1	21274310	21274910	0.103853	-0.603294	0.0145797	-0.958782	Khdc1a (-65112), Gsta3 (+43940)
chr1	21325721	21326321	0.207022	-0.32566	0.146079	-0.489899	Khdc1a (-13701), Gsta3 (+95351)
chr1	21332768	21333368	0.0225738	-1.1547	0.0721175	-0.641022	Khdc1a (-6654), Gsta3 (+102398)
chr1	21338641	21339241	0.0159767	-1.27516	0.0135086	-0.973607	Khdc1a (-781)
chr1	21341309	21341909	0.0235456	-1.13995	0.0209427	-0.888167	Khdc1c (-16803), Khdc1a (+1887)
chr1	21354903	21355503	0.027384	-1.08697	0.069044	-0.649998	Khdc1c (-3209)
chr1	21357283	21357883	0.0233482	-1.14289	0.0201685	-0.895534	Khdc1c (-829)
chr1	21369655	21370255	0.0251754	-1.1165	0.0878821	-0.599869	Khdc1b (-3682)
chr1	21371749	21372349	0.0104729	-1.42144	0.0240178	-0.861321	Khdc1b (-1588)
chr1	21384544	21385144	0.0019115	-2.00583	0.00420945	-1.19876	Khdc1b (+11207), Kcnq5 (+567179)
chr1	21390250	21390850	0.621582	0.30308	0.745575	0.0542832	Khdc1b (+16913), Kcnq5 (+561473)
chr1	21446714	21447314	0.774343	0.55493	0.337322	-0.281018	Khdc1b (+73377), Kcnq5 (+505009)
chr1	21450143	21450743	0.670599	0.37645	0.679194	-0.00798847	Khdc1b (+76806), Kcnq5 (+501580)
chr1	21466236	21466836	0.0180982	-1.2318	0.0118609	-0.998844	Khdc1b (+92899), Kcnq5 (+485487)
chr1	21485359	21485959	0.0211598	-1.1773	0.00580089	-1.13702	Khdc1b (+112022), Kcnq5 (+466364)
chr1	21489254	21489854	0.891098	0.851998	0.252017	-0.360061	Khdc1b (+115917), Kcnq5 (+462469)
chr1	21527978	21528578	0.226487	-0.286445	0.12129	-0.531003	Khdc1b (+154641), Kcnq5 (+423745)
chr1	21549108	21549708	0.00598897	-1.61403	0.0056887	-1.14079	Khdc1b (+175771), Kcnq5 (+402615)
chr1	21574313	21574913	0.0629373	-0.789765	0.0536572	-0.701435	Khdc1b (+200976), Kcnq5 (+377410)
chr1	21593719	21594319	0.228945	-0.281665	0.188762	-0.430974	Khdc1b (+220382), Kcnq5 (+358004)
chr1	21617198	21617798	0.590339	0.258332	0.141784	-0.496577	Khdc1b (+243861), Kcnq5 (+334525)
chr1	21677736	21678336	0.00560114	-1.63705	0.0146916	-0.957296	Kcnq5 (+273987), Khdc1b (+304399)
chr1	21747447	21748047	0.753254	0.514949	0.047893	-0.724368	Kcnq5 (+204276), Khdc1b (+374110)
chr1	21763861	21764461	0.466288	0.0872642	0.206217	-0.409865	Kcnq5 (+187862), Khdc1b (+390524)
chr1	21770730	21771330	0.463036	0.0827948	0.853107	0.185314	Kcnq5 (+180993), Khdc1b (+397393)
chr1	21792258	21792858	0.0262556	-1.10176	0.00757448	-1.08558	Kcnq5 (+159465), Khdc1b (+418921)
chr1	21808362	21808962	0.646147	0.339274	0.738015	0.0467222	Kcnq5 (+143361), Khdc1b (+435025)
chr1	21845852	21846452	0.0227206	-1.15243	0.0130953	-0.979639	Kcnq5 (+105871), Khdc1b (+472515)
chr1	21876167	21876767	0.60387	0.277561	0.0436963	-0.742778	Kcnq5 (+75556), Khdc1b (+502830)
chr1	21884185	21884785	0.0658844	-0.773044	0.0310691	-0.810621	Kcnq5 (+67538), Khdc1b (+510848)
chr1	21893909	21894509	0.642945	0.334497	0.456281	-0.185253	Kcnq5 (+57814), Khdc1b (+520572)
chr1	21896061	21896661	0.122886	-0.538428	0.493489	-0.156658	Kcnq5 (+55662), Khdc1b (+522724)
chr1	21896296	21896896	0.182961	-0.378114	0.563786	-0.102527	Kcnq5 (+55427), Khdc1b (+522959)
chr1	21946966	21947566	0.118258	-0.553351	0.360205	-0.261714	Kcnq5 (+4757), Khdc1b (+573629)
chr1	21985420	21986020	0.0561011	-0.831557	0.101865	-0.568625	Kcnq5 (-33697), Rims1 (+617702)
chr1	21986227	21986827	0.524935	0.167557	0.0995492	-0.573524	Kcnq5 (-34504), Rims1 (+616895)
chr1	22006776	22007376	0.0722582	-0.739136	0.204409	-0.411988	Kcnq5 (-55053), Rims1 (+596346)
chr1	22035504	22036104	0.0973235	-0.627973	0.180566	-0.441403	Kcnq5 (-83781), Rims1 (+567618)
chr1	22038761	22039361	0.228396	-0.28273	0.158247	-0.471824	Kcnq5 (-87038), Rims1 (+564361)
chr1	22094736	22095336	0.0157659	-1.27977	0.00529405	-1.15464	Kcnq5 (-143013), Rims1 (+508386)
chr1	22100478	22101078	0.00844019	-1.49591	0.00147644	-1.39998	Kcnq5 (-148755), Rims1 (+502644)
chr1	22112935	22113535	0.121674	-0.542288	0.0436808	-0.742849	Kcnq5 (-161212), Rims1 (+490187)
chr1	22125189	22125789	0.0124895	-1.36055	0.00270742	-1.28359	Kcnq5 (-173466), Rims1 (+477933)
chr1	22134647	22135247	0.218643	-0.301943	0.480738	-0.166436	Kcnq5 (-182924), Rims1 (+468475)
chr1	22136391	22136991	0.193947	-0.353552	0.277081	-0.33537	Kcnq5 (-184668), Rims1 (+466731)
chr1	22167549	22168149	0.00499089	-1.6767	0.046541	-0.730125	Kcnq5 (-215826), Rims1 (+435573)
chr1	22179563	22180163	0.281921	-0.186179	0.161762	-0.466815	Kcnq5 (-227840), Rims1 (+423559)
chr1	22188646	22189246	0.460014	0.0786387	0.420808	-0.212864	Kcnq5 (-236923), Rims1 (+414476)
chr1	22202727	22203327	0.0191119	-1.21281	0.0100653	-1.03064	Kcnq5 (-251004), Rims1 (+400395)
chr1	22203833	22204433	0.401904	-0.00246469	0.609958	-0.0660175	Kcnq5 (-252110), Rims1 (+399289)
chr1	22218964	22219564	0.717368	0.451844	0.338584	-0.279938	Kcnq5 (-267241), Rims1 (+384158)
chr1	22226719	22227319	0.116699	-0.558489	0.000625287	-1.56472	Kcnq5 (-274996), Rims1 (+376403)
chr1	22226729	22227329	0.128459	-0.521087	0.000638841	-1.56061	Kcnq5 (-275006), Rims1 (+376393)
chr1	22230687	22231287	0.000467564	-2.48769	0.0114779	-1.00521	Kcnq5 (-278964), Rims1 (+372435)
chr1	22248475	22249075	0.0134274	-1.33547	0.0159381	-0.941453	Kcnq5 (-296752), Rims1 (+354647)
chr1	22256534	22257134	0.0822973	-0.690945	0.125061	-0.524315	Kcnq5 (-304811), Rims1 (+346588)
chr1	22270592	22271192	0.00100403	-2.22625	0.000376915	-1.66173	Kcnq5 (-318869), Rims1 (+332530)
chr1	22313319	22313919	0.159596	-0.434458	0.19982	-0.417439	Kcnq5 (-361596), Rims1 (+289803)
chr1	22314847	22315447	0.336732	-0.098303	0.0536113	-0.701609	Kcnq5 (-363124), Rims1 (+288275)
chr1	22353867	22354467	0.0535114	-0.848649	0.00933102	-1.04529	Kcnq5 (-402144), Rims1 (+249255)
chr1	22377075	22377675	0.0606689	-0.803141	0.225057	-0.388517	Kcnq5 (-425352), Rims1 (+226047)
chr1	22377133	22377733	0.0257504	-1.10857	0.356537	-0.26477	Kcnq5 (-425410), Rims1 (+225989)
chr1	22380971	22381571	0.146978	-0.467708	0.183261	-0.437934	Kcnq5 (-429248), Rims1 (+222151)
chr1	22394684	22395284	0.247512	-0.246677	0.0963472	-0.580467	Kcnq5 (-442961), Rims1 (+208438)
chr1	22395764	22396364	0.22894	-0.281675	0.164503	-0.462968	Kcnq5 (-444041), Rims1 (+207358)
chr1	22406218	22406818	0.0735914	-0.732395	0.0591107	-0.681786	Kcnq5 (-454495), Rims1 (+196904)
chr1	22407471	22408071	0.672328	0.379129	0.317834	-0.29797	Kcnq5 (-455748), Rims1 (+195651)
chr1	22522904	22523504	0.0653344	-0.776112	0.00320122	-1.2514	Kcnq5 (-571181), Rims1 (+80218)
chr1	22524470	22525070	0.904863	0.903432	0.521588	-0.135118	Kcnq5 (-572747), Rims1 (+78652)
chr1	22565328	22565928	0.0155446	-1.28468	0.06104	-0.675241	Kcnq5 (-613605), Rims1 (+37794)
chr1	22577311	22577911	0.462288	0.0817663	0.176702	-0.446448	Kcnq5 (-625588), Rims1 (+25811)
chr1	22621481	22622081	0.0558549	-0.833149	0.0933761	-0.587096	Rims1 (-18359), 4933415F23Rik (+487311)
chr1	22627472	22628072	0.29794	-0.159575	0.506383	-0.146778	Rims1 (-24350), 4933415F23Rik (+481320)
chr1	22636539	22637139	0.0305973	-1.04791	0.00207908	-1.33429	Rims1 (-33417), 4933415F23Rik (+472253)
chr1	22643357	22643957	0.00178723	-2.02886	0.0113147	-1.00798	Rims1 (-40235), 4933415F23Rik (+465435)
chr1	22650912	22651512	0.0718185	-0.741385	0.536557	-0.123608	Rims1 (-47790), 4933415F23Rik (+457880)
chr1	22661209	22661809	0.036583	-0.984718	0.440863	-0.197194	Rims1 (-58087), 4933415F23Rik (+447583)
chr1	22672994	22673594	0.435384	0.0445805	0.0121027	-0.994931	Rims1 (-69872), 4933415F23Rik (+435798)
chr1	22717176	22717776	0.00560807	-1.63663	0.00152156	-1.3942	Rims1 (-114054), 4933415F23Rik (+391616)
chr1	22717949	22718549	0.072757	-0.736601	0.00826673	-1.06869	Rims1 (-114827), 4933415F23Rik (+390843)
chr1	22719354	22719954	0.121443	-0.543027	0.0654235	-0.66106	Rims1 (-116232), 4933415F23Rik (+389438)
chr1	22724001	22724601	0.0248194	-1.12149	0.0344541	-0.790141	Rims1 (-120879), 4933415F23Rik (+384791)
chr1	22725433	22726033	0.00363475	-1.78555	0.135678	-0.506368	Rims1 (-122311), 4933415F23Rik (+383359)
chr1	22748133	22748733	0.0283455	-1.07484	0.0856511	-0.605263	Rims1 (-145011), 4933415F23Rik (+360659)
chr1	22755531	22756131	0.218398	-0.302433	0.217119	-0.397347	Rims1 (-152409), 4933415F23Rik (+353261)
chr1	22756239	22756839	0.265567	-0.214307	0.0764928	-0.628834	Rims1 (-153117), 4933415F23Rik (+352553)
chr1	22762420	22763020	0.0105063	-1.42034	0.0418652	-0.751345	Rims1 (-159298), 4933415F23Rik (+346372)
chr1	22774125	22774725	0.0217201	-1.16817	0.00881016	-1.05639	Rims1 (-171003), 4933415F23Rik (+334667)
chr1	22811801	22812401	0.0921012	-0.648799	0.0117039	-1.00143	Rims1 (-208679), 4933415F23Rik (+296991)
chr1	22812228	22812828	0.0580562	-0.819138	0.00619001	-1.12451	Rims1 (-209106), 4933415F23Rik (+296564)
chr1	22812837	22813437	0.004352	-1.72374	0.372272	-0.251754	Rims1 (-209715), 4933415F23Rik (+295955)
chr1	22816799	22817399	0.159553	-0.434568	0.05691	-0.689502	Rims1 (-213677), 4933415F23Rik (+291993)
chr1	22858748	22859348	0.0200521	-1.19607	0.0660121	-0.659223	Rims1 (-255626), 4933415F23Rik (+250044)
chr1	22861086	22861686	0.972848	1.35683	0.868268	0.209556	Rims1 (-257964), 4933415F23Rik (+247706)
chr1	22881019	22881619	0.0054163	-1.64859	0.00209042	-1.33325	Rims1 (-277897), 4933415F23Rik (+227773)
chr1	22909202	22909802	0.0474458	-0.89196	0.0402315	-0.759296	Rims1 (-306080), 4933415F23Rik (+199590)
chr1	22929046	22929646	0.00638836	-1.59183	0.000791141	-1.51962	Rims1 (-325924), 4933415F23Rik (+179746)
chr1	22948845	22949445	0.0260896	-1.10398	0.0068424	-1.10519	Rims1 (-345723), 4933415F23Rik (+159947)
chr1	22961563	22962163	0.0239059	-1.13463	0.054746	-0.697367	Rims1 (-358441), 4933415F23Rik (+147229)
chr1	22977392	22977992	0.341	-0.0917913	0.483818	-0.164072	Rims1 (-374270), 4933415F23Rik (+131400)
chr1	22977727	22978327	0.129657	-0.517444	0.509778	-0.144176	Rims1 (-374605), 4933415F23Rik (+131065)
chr1	22983081	22983681	0.01522	-1.29201	0.0042282	-1.1979	Rims1 (-379959), 4933415F23Rik (+125711)
chr1	22985911	22986511	0.0437602	-0.920923	0.00593816	-1.13252	Rims1 (-382789), 4933415F23Rik (+122881)
chr1	22987163	22987763	0.0352125	-0.998257	0.0438561	-0.742047	Rims1 (-384041), 4933415F23Rik (+121629)
chr1	23011233	23011833	0.0615246	-0.798041	0.00362005	-1.22777	Rims1 (-408111), 4933415F23Rik (+97559)
chr1	23056113	23056713	0.000718443	-2.34076	0.000599838	-1.57269	Rims1 (-452991), 4933415F23Rik (+52679)
chr1	23112718	23113318	0.177911	-0.389787	0.0110808	-1.01203	4933415F23Rik (-3926)
chr1	23119320	23119920	0.00555073	-1.64016	0.0425119	-0.748278	4933415F23Rik (-10528), Gm6420 (+143625)
chr1	23129170	23129770	0.00257319	-1.90399	0.14003	-0.499353	4933415F23Rik (-20378), Gm6420 (+133775)
chr1	23130696	23131296	0.029252	-1.06376	0.000490413	-1.61129	4933415F23Rik (-21904), Gm6420 (+132249)
chr1	23151670	23152270	0.0723181	-0.738831	0.0869316	-0.602152	4933415F23Rik (-42878), Gm6420 (+111275)
chr1	23167581	23168181	0.109604	-0.582667	0.178763	-0.443745	4933415F23Rik (-58789), Gm6420 (+95364)
chr1	23195141	23195741	0.0446331	-0.913858	0.22961	-0.383552	4933415F23Rik (-86349), Gm6420 (+67804)
chr1	23202563	23203163	0.0194229	-1.20719	0.043076	-0.745641	4933415F23Rik (-93771), Gm6420 (+60382)
chr1	23204411	23205011	0.00328962	-1.81978	0.00121873	-1.43677	4933415F23Rik (-95619), Gm6420 (+58534)
chr1	23233861	23234461	0.0152107	-1.29222	0.00783471	-1.07906	4933415F23Rik (-125069), Gm6420 (+29084)
chr1	23252321	23252921	0.00760603	-1.53177	0.00342882	-1.2382	4933415F23Rik (-143529), Gm6420 (+10624)
chr1	23254178	23254778	0.0141322	-1.31773	0.0012556	-1.43106	4933415F23Rik (-145386), Gm6420 (+8767)
chr1	23257997	23258597	0.884368	0.828909	0.0553261	-0.69523	4933415F23Rik (-149205), Gm6420 (+4948)
chr1	23263569	23264169	0.021147	-1.17751	0.0316824	-0.806755	Gm6420 (-624)
chr1	23288372	23288972	0.00598175	-1.61445	0.00193367	-1.34821	Gm6420 (-25427), Ogfrl1 (+101342)
chr1	23312509	23313109	0.0569668	-0.826008	0.160563	-0.468513	Gm6420 (-49564), Ogfrl1 (+77205)
chr1	23335162	23335762	0.0136105	-1.33077	0.00201311	-1.34048	Gm6420 (-72217), Ogfrl1 (+54552)
chr1	23370909	23371509	0.0188529	-1.21757	0.156447	-0.474425	Gm6420 (-107964), Ogfrl1 (+18805)
chr1	23389331	23389931	0.0361506	-0.988936	0.076549	-0.628682	Ogfrl1 (+383)
chr1	23424059	23424659	0.0018327	-2.02025	0.00484972	-1.17151	B3gat2 (-344406), Ogfrl1 (-34345)
chr1	23431943	23432543	0.00139937	-2.11262	0.0183759	-0.913715	B3gat2 (-336522), Ogfrl1 (-42229)
chr1	23441862	23442462	0.00601155	-1.61274	0.100688	-0.571102	B3gat2 (-326603), Ogfrl1 (-52148)
chr1	23448887	23449487	0.108662	-0.585978	0.0864973	-0.603202	B3gat2 (-319578), Ogfrl1 (-59173)
chr1	23451589	23452189	0.255147	-0.232805	0.0053916	-1.15112	B3gat2 (-316876), Ogfrl1 (-61875)
chr1	23453043	23453643	0.00430452	-1.72751	0.0235005	-0.865593	B3gat2 (-315422), Ogfrl1 (-63329)
chr1	23487081	23487681	0.0883884	-0.66426	0.0655929	-0.660529	B3gat2 (-281384), Ogfrl1 (-97367)
chr1	23513815	23514415	0.150412	-0.458434	0.0313973	-0.808543	B3gat2 (-254650), Ogfrl1 (-124101)
chr1	23520454	23521054	0.114915	-0.564448	0.039636	-0.762271	B3gat2 (-248011), Ogfrl1 (-130740)
chr1	23534311	23534911	0.0425979	-0.930541	0.170755	-0.454384	B3gat2 (-234154), Ogfrl1 (-144597)
chr1	23536766	23537366	0.00950963	-1.45476	0.0142225	-0.963603	B3gat2 (-231699), Ogfrl1 (-147052)
chr1	23538537	23539137	0.0051958	-1.66287	0.00267199	-1.28612	B3gat2 (-229928), Ogfrl1 (-148823)
chr1	23554247	23554847	0.183577	-0.376706	0.0880859	-0.599382	B3gat2 (-214218), Ogfrl1 (-164533)
chr1	23564517	23565117	0.209971	-0.319549	0.0853191	-0.606076	B3gat2 (-203948), Ogfrl1 (-174803)
chr1	23614705	23615305	0.484852	0.112712	0.0321703	-0.803731	Ogfrl1 (-224991), B3gat2 (-153760)
chr1	23649016	23649616	0.0227087	-1.15261	0.0329184	-0.799179	Ogfrl1 (-259302), B3gat2 (-119449)
chr1	23667215	23667815	0.065844	-0.773269	0.0968869	-0.579282	Ogfrl1 (-277501), B3gat2 (-101250)
chr1	23681085	23681685	0.019779	-1.20085	0.317543	-0.298226	Ogfrl1 (-291371), B3gat2 (-87380)
chr1	23689817	23690417	0.0214401	-1.17271	0.0259237	-0.846318	Ogfrl1 (-300103), B3gat2 (-78648)
chr1	23694177	23694777	0.0129268	-1.34863	0.0146536	-0.9578	Ogfrl1 (-304463), B3gat2 (-74288)
chr1	23699544	23700144	0.777933	0.561994	0.22708	-0.386303	Ogfrl1 (-309830), B3gat2 (-68921)
chr1	23706135	23706735	0.004044	-1.74894	0.0179901	-0.917855	Ogfrl1 (-316421), B3gat2 (-62330)
chr1	23722805	23723405	0.934781	1.04362	0.828537	0.15009	Ogfrl1 (-333091), B3gat2 (-45660)
chr1	23722862	23723462	0.957377	1.1972	0.873678	0.218779	Ogfrl1 (-333148), B3gat2 (-45603)
chr1	23723948	23724548	0.0242533	-1.12957	0.0412835	-0.754141	Ogfrl1 (-334234), B3gat2 (-44517)
chr1	23727019	23727619	0.362259	-0.0599076	0.101259	-0.569898	Ogfrl1 (-337305), B3gat2 (-41446)
chr1	23750876	23751476	0.0284907	-1.07304	0.00284793	-1.27387	Ogfrl1 (-361162), B3gat2 (-17589)
chr1	23766008	23766608	0.674784	0.382948	0.0322066	-0.803508	B3gat2 (-2457)
chr1	23779490	23780090	0.00240034	-1.92782	0.00350754	-1.23384	B3gat2 (+11025), Smap1 (+149366)
chr1	23780929	23781529	0.0587445	-0.814859	0.0197442	-0.89969	B3gat2 (+12464), Smap1 (+147927)
chr1	23797078	23797678	0.187942	-0.366841	0.00658063	-1.11271	B3gat2 (+28613), Smap1 (+131778)
chr1	23802710	23803310	0.0392166	-0.960018	0.0191707	-0.905449	B3gat2 (+34245), Smap1 (+126146)
chr1	23833535	23834135	0.961663	1.23495	0.53239	-0.126816	B3gat2 (+65070), Smap1 (+95321)
chr1	23853019	23853619	0.845477	0.714423	0.3555	-0.265636	Smap1 (+75837), B3gat2 (+84554)
chr1	23855371	23855971	0.630291	0.315795	0.174274	-0.449662	Smap1 (+73485), B3gat2 (+86906)
chr1	23892098	23892698	0.015082	-1.29517	0.000878637	-1.49951	Smap1 (+36758), B3gat2 (+123633)
chr1	23917428	23918028	0.336548	-0.0985857	0.311474	-0.303619	Smap1 (+11428), B3gat2 (+148963)
chr1	23949344	23949944	0.3535	-0.0729384	0.0441697	-0.740619	Smap1 (-20488), 1110058L19Rik (+62851)
chr1	23987272	23987872	0.00764863	-1.52984	0.00385448	-1.2157	Smap1 (-58416), 1110058L19Rik (+24923)
chr1	24005347	24005947	0.017703	-1.23948	0.0178473	-0.919409	Smap1 (-76491), 1110058L19Rik (+6848)
chr1	24010606	24011206	0.0512179	-0.864452	0.168055	-0.458059	Smap1 (-81750), 1110058L19Rik (+1589)
chr1	24031243	24031843	0.056147	-0.831261	0.0853895	-0.605903	1110058L19Rik (-19048), Fam135a (+75637)
chr1	24035388	24035988	0.320738	-0.123084	0.425454	-0.209217	1110058L19Rik (-23193), Fam135a (+71492)
chr1	24077899	24078499	0.229117	-0.281333	0.0684642	-0.651733	1110058L19Rik (-65704), Fam135a (+28981)
chr1	24112134	24112734	0.635546	0.323528	0.0766985	-0.628277	Col9a1 (-72015), Fam135a (-5254)
chr1	24137964	24138564	0.0708506	-0.74638	0.100661	-0.57116	Col9a1 (-46185), Fam135a (-31084)
chr1	24237238	24237838	0.906728	0.910902	0.725901	0.0348924	Col9a1 (+53089), Col19a1 (+356773)
chr1	24243745	24244345	0.0132605	-1.3398	0.00794213	-1.07643	Col9a1 (+59596), Col19a1 (+350266)
chr1	24246199	24246799	0.639499	0.329377	0.027548	-0.834357	Col9a1 (+62050), Col19a1 (+347812)
chr1	24258326	24258926	0.0011668	-2.17483	0.0228339	-0.871235	Col9a1 (+74177), Col19a1 (+335685)
chr1	24268148	24268748	0.723592	0.462409	0.180188	-0.441892	Col9a1 (+83999), Col19a1 (+325863)
chr1	24283730	24284330	0.134997	-0.501544	0.0354813	-0.784309	Col9a1 (+99581), Col19a1 (+310281)
chr1	24288556	24289156	0.0516458	-0.861454	0.0135233	-0.973395	Col9a1 (+104407), Col19a1 (+305455)
chr1	24296843	24297443	0.411092	0.0105533	0.682183	-0.00535361	Col9a1 (+112694), Col19a1 (+297168)
chr1	24310007	24310607	0.100867	-0.614405	0.0122628	-0.992383	Col9a1 (+125858), Col19a1 (+284004)
chr1	24332682	24333282	0.117088	-0.557201	0.000863706	-1.5028	Col9a1 (+148533), Col19a1 (+261329)
chr1	24358869	24359469	0.0729289	-0.735731	0.0172376	-0.926186	Col9a1 (+174720), Col19a1 (+235142)
chr1	24381125	24381725	0.375641	-0.0402577	0.364907	-0.257816	Col9a1 (+196976), Col19a1 (+212886)
chr1	24394712	24395312	0.178928	-0.387417	0.0485205	-0.721749	Col19a1 (+199299), Col9a1 (+210563)
chr1	24410645	24411245	0.0542633	-0.843608	0.019158	-0.905578	Col19a1 (+183366), Col9a1 (+226496)
chr1	24422210	24422810	0.152666	-0.452439	0.00537478	-1.15172	Col19a1 (+171801), Col9a1 (+238061)
chr1	24502933	24503533	0.0142663	-1.31446	0.00928236	-1.0463	Col19a1 (+91078), Col9a1 (+318784)
chr1	24503349	24503949	0.0355302	-0.995074	0.000932053	-1.4882	Col19a1 (+90662), Col9a1 (+319200)
chr1	24570888	24571488	0.245422	-0.250524	0.011825	-0.999433	Col19a1 (+23123), Col9a1 (+386739)
chr1	24576293	24576893	0.0215763	-1.17049	0.00978782	-1.03605	Col19a1 (+17718), Col9a1 (+392144)
chr1	24576308	24576908	0.0166501	-1.26081	0.00932031	-1.04551	Col19a1 (+17703), Col9a1 (+392159)
chr1	24579297	24579897	0.104811	-0.599789	0.540078	-0.120894	Col19a1 (+14714), Col9a1 (+395148)
chr1	24588597	24589197	0.198142	-0.344453	0.0547596	-0.697317	Col19a1 (+5414), Col9a1 (+404448)
chr1	24602529	24603129	0.220141	-0.298952	0.00452681	-1.18477	Col19a1 (-8518), Gm10222 (+16710)
chr1	24653612	24654212	0.0051549	-1.66559	0.0032956	-1.24582	Gm10222 (-34373), Lmbrd1 (-31471)
chr1	24787176	24787776	0.0234569	-1.14127	0.138587	-0.501659	Lmbrd1 (+102093), Bai3 (+498195)
chr1	24794410	24795010	0.278672	-0.191685	0.23142	-0.381597	Lmbrd1 (+109327), Bai3 (+490961)
chr1	24812433	24813033	0.00574659	-1.62824	0.0864525	-0.603311	Lmbrd1 (+127350), Bai3 (+472938)
chr1	24823606	24824206	0.768207	0.543038	0.729933	0.0387928	Lmbrd1 (+138523), Bai3 (+461765)
chr1	24837864	24838464	0.127721	-0.523346	0.497376	-0.15368	Lmbrd1 (+152781), Bai3 (+447507)
chr1	24849992	24850592	0.0865007	-0.672347	0.370369	-0.253316	Lmbrd1 (+164909), Bai3 (+435379)
chr1	24855071	24855671	0.0770225	-0.715549	0.136488	-0.505049	Lmbrd1 (+169988), Bai3 (+430300)
chr1	24875663	24876263	0.0171277	-1.25098	0.00635804	-1.11935	Lmbrd1 (+190580), Bai3 (+409708)
chr1	24882077	24882677	0.803801	0.615514	0.00550135	-1.14724	Lmbrd1 (+196994), Bai3 (+403294)
chr1	24890578	24891178	0.901565	0.890535	0.30749	-0.30719	Lmbrd1 (+205495), Bai3 (+394793)
chr1	24891702	24892302	0.0962065	-0.632342	0.0311307	-0.810229	Lmbrd1 (+206619), Bai3 (+393669)
chr1	24910316	24910916	0.235435	-0.269221	0.0588651	-0.682634	Lmbrd1 (+225233), Bai3 (+375055)
chr1	24911838	24912438	0.0306734	-1.04704	0.0228896	-0.870758	Lmbrd1 (+226755), Bai3 (+373533)
chr1	24921272	24921872	0.0725631	-0.737585	0.0989213	-0.57487	Lmbrd1 (+236189), Bai3 (+364099)
chr1	24951989	24952589	0.00098349	-2.23332	0.00569771	-1.14048	Lmbrd1 (+266906), Bai3 (+333382)
chr1	24995561	24996161	0.000992131	-2.23033	8.80218e-05	-1.9404	Bai3 (+289810), Lmbrd1 (+310478)
chr1	25066979	25067579	0.025166	-1.11663	0.656638	-0.0274738	Bai3 (+218392), Lmbrd1 (+381896)
chr1	25071925	25072525	0.455013	0.0717506	0.0400505	-0.760195	Bai3 (+213446), Lmbrd1 (+386842)
chr1	25077359	25077959	0.536837	0.183894	0.775046	0.0852918	Bai3 (+208012), Lmbrd1 (+392276)
chr1	25077565	25078165	0.381361	-0.0319457	0.866222	0.206152	Bai3 (+207806), Lmbrd1 (+392482)
chr1	25106284	25106884	0.411242	0.0107653	0.521704	-0.135028	Bai3 (+179087), Lmbrd1 (+421201)
chr1	25107898	25108498	0.00363284	-1.78573	0.320282	-0.295811	Bai3 (+177473), Lmbrd1 (+422815)
chr1	25123198	25123798	0.983091	1.52231	0.871735	0.215428	Bai3 (+162173), Lmbrd1 (+438115)
chr1	25151728	25152328	0.0299597	-1.05534	0.031001	-0.811055	Bai3 (+133643), Lmbrd1 (+466645)
chr1	25168512	25169112	0.0536382	-0.847795	0.164582	-0.462858	Bai3 (+116859), Lmbrd1 (+483429)
chr1	25191986	25192586	0.169863	-0.408942	0.281272	-0.33138	Bai3 (+93385), Lmbrd1 (+506903)
chr1	25221242	25221842	0.00920512	-1.46599	0.0322881	-0.803008	Bai3 (+64129), Lmbrd1 (+536159)
chr1	25260566	25261166	0.532811	0.178362	0.0950025	-0.583444	Bai3 (+24805), Lmbrd1 (+575483)
chr1	25260586	25261186	0.558889	0.214332	0.222922	-0.39087	Bai3 (+24785), Lmbrd1 (+575503)
chr1	25266544	25267144	0.901485	0.890227	0.039027	-0.765359	Bai3 (+18827), Lmbrd1 (+581461)
chr1	25285067	25285667	0.883172	0.824928	0.0346753	-0.788871	Bai3 (+304)
chr1	25330339	25330939	0.172135	-0.403463	0.0531626	-0.703309	Gm9884 (-556863), Bai3 (-44968)
chr1	25333231	25333831	0.0934081	-0.64349	0.00999477	-1.032	Gm9884 (-553971), Bai3 (-47860)
chr1	25351962	25352562	0.0319134	-1.03305	0.08311	-0.611563	Gm9884 (-535240), Bai3 (-66591)
chr1	25352349	25352949	0.0855758	-0.676368	0.0268827	-0.839171	Gm9884 (-534853), Bai3 (-66978)
chr1	25362509	25363109	0.201744	-0.336756	0.0104997	-1.02246	Gm9884 (-524693), Bai3 (-77138)
chr1	25364575	25365175	0.0473161	-0.892942	0.13437	-0.508513	Gm9884 (-522627), Bai3 (-79204)
chr1	25393771	25394371	0.000278327	-2.66508	0.00494115	-1.16792	Gm9884 (-493431), Bai3 (-108400)
chr1	25403556	25404156	0.479156	0.104914	0.407183	-0.223622	Gm9884 (-483646), Bai3 (-118185)
chr1	25406397	25406997	0.991272	1.75121	0.811295	0.127707	Gm9884 (-480805), Bai3 (-121026)
chr1	25406432	25407032	0.992304	1.7946	0.893872	0.256522	Gm9884 (-480770), Bai3 (-121061)
chr1	25420096	25420696	0.0131151	-1.34362	0.00113756	-1.44999	Gm9884 (-467106), Bai3 (-134725)
chr1	25497603	25498203	0.0568414	-0.826807	0.00758137	-1.0854	Gm9884 (-389599), Bai3 (-212232)
chr1	25502862	25503462	0.0477665	-0.889542	0.270618	-0.341596	Gm9884 (-384340), Bai3 (-217491)
chr1	25510341	25510941	0.00429947	-1.72791	0.0117667	-1.00039	Gm9884 (-376861), Bai3 (-224970)
chr1	25574366	25574966	0.869864	0.78286	0.322813	-0.293588	Gm9884 (-312836), Bai3 (-288995)
chr1	25574390	25574990	0.727412	0.468966	0.265956	-0.346145	Gm9884 (-312812), Bai3 (-289019)
chr1	25594072	25594672	0.951289	1.14938	0.801087	0.115189	Bai3 (-308701), Gm9884 (-293130)
chr1	25656640	25657240	0.327381	-0.112718	0.0379442	-0.770964	Bai3 (-371269), Gm9884 (-230562)
chr1	25680500	25681100	0.707265	0.434989	0.0668746	-0.65656	Bai3 (-395129), Gm9884 (-206702)
chr1	25690009	25690609	0.579464	0.24302	0.0341786	-0.791734	Bai3 (-404638), Gm9884 (-197193)
chr1	25695066	25695666	0.127868	-0.522896	0.0267523	-0.840128	Bai3 (-409695), Gm9884 (-192136)
chr1	25732547	25733147	0.00247614	-1.91717	0.0510494	-0.711506	Bai3 (-447176), Gm9884 (-154655)
chr1	25748004	25748604	0.172942	-0.401531	0.440098	-0.197789	Bai3 (-462633), Gm9884 (-139198)
chr1	25772137	25772737	0.130307	-0.51548	0.0596806	-0.679832	Bai3 (-486766), Gm9884 (-115065)
chr1	25828482	25829082	0.0937851	-0.641971	0.114461	-0.543588	Bai3 (-543111), Gm9884 (-58720)
chr1	25829451	25830051	0.0700051	-0.750795	0.286344	-0.326601	Bai3 (-544080), Gm9884 (-57751)
chr1	25866829	25867429	0.000905235	-2.26169	0.00155153	-1.39046	Bai3 (-581458), Gm9884 (-20373)
chr1	25877887	25878487	0.0274502	-1.08613	0.0246705	-0.856056	Bai3 (-592516), Gm9884 (-9315)
chr1	25882559	25883159	0.466966	0.0881961	0.164119	-0.463504	Gm9884 (-4643)
chr1	25900263	25900863	0.215926	-0.307403	0.0595436	-0.6803	Gm9884 (+13061), 4931408C20Rik (+843742)
chr1	25923233	25923833	0.0103817	-1.42446	0.0833824	-0.610879	Gm9884 (+36031), 4931408C20Rik (+820772)
chr1	25954303	25954903	0.0366244	-0.984317	0.720955	0.0301569	Gm9884 (+67101), 4931408C20Rik (+789702)
chr1	25976179	25976779	0.0044697	-1.71458	0.0997715	-0.573049	Gm9884 (+88977), 4931408C20Rik (+767826)
chr1	25989066	25989666	0.00188246	-2.01108	0.0240815	-0.860801	Gm9884 (+101864), 4931408C20Rik (+754939)
chr1	25995667	25996267	0.0778377	-0.711648	0.614171	-0.0626186	Gm9884 (+108465), 4931408C20Rik (+748338)
chr1	25999437	26000037	0.0186048	-1.22218	0.00248258	-1.30024	Gm9884 (+112235), 4931408C20Rik (+744568)
chr1	26010640	26011240	0.15859	-0.437028	0.0795778	-0.620619	Gm9884 (+123438), 4931408C20Rik (+733365)
chr1	26056970	26057570	0.00242883	-1.92378	0.369205	-0.254273	Gm9884 (+169768), 4931408C20Rik (+687035)
chr1	26059682	26060282	0.361606	-0.0608745	0.169843	-0.455621	Gm9884 (+172480), 4931408C20Rik (+684323)
chr1	26070878	26071478	0.228676	-0.282186	0.0374924	-0.773349	Gm9884 (+183676), 4931408C20Rik (+673127)
chr1	26071967	26072567	0.802367	0.612414	0.168604	-0.457309	Gm9884 (+184765), 4931408C20Rik (+672038)
chr1	26080400	26081000	0.0189711	-1.21539	0.259478	-0.352552	Gm9884 (+193198), 4931408C20Rik (+663605)
chr1	26080737	26081337	0.113108	-0.570562	0.637028	-0.0439204	Gm9884 (+193535), 4931408C20Rik (+663268)
chr1	26082263	26082863	0.0856887	-0.675875	0.0898509	-0.595211	Gm9884 (+195061), 4931408C20Rik (+661742)
chr1	26179247	26179847	0.104214	-0.60197	0.0982998	-0.576209	Gm9884 (+292045), 4931408C20Rik (+564758)
chr1	26204042	26204642	0.0206228	-1.18628	0.00506299	-1.16323	Gm9884 (+316840), 4931408C20Rik (+539963)
chr1	26236640	26237240	0.00501909	-1.67476	0.0104669	-1.02306	Gm9884 (+349438), 4931408C20Rik (+507365)
chr1	26257400	26258000	0.385259	-0.0263089	0.0514737	-0.709835	Gm9884 (+370198), 4931408C20Rik (+486605)
chr1	26305765	26306365	0.346179	-0.0839416	0.462973	-0.180092	Gm9884 (+418563), 4931408C20Rik (+438240)
chr1	26309118	26309718	0.217072	-0.305095	0.237556	-0.375048	Gm9884 (+421916), 4931408C20Rik (+434887)
chr1	26325256	26325856	0.600332	0.272513	0.727703	0.0366312	4931408C20Rik (+418749), Gm9884 (+438054)
chr1	26387032	26387632	0.0730447	-0.735146	0.00677076	-1.10722	4931408C20Rik (+356973), Gm9884 (+499830)
chr1	26406104	26406704	0.0539124	-0.845952	0.256669	-0.355362	4931408C20Rik (+337901), Gm9884 (+518902)
chr1	26450074	26450674	0.0253766	-1.1137	0.000641635	-1.55977	4931408C20Rik (+293931), Gm9884 (+562872)
chr1	26477255	26477855	0.0143105	-1.31338	0.136505	-0.505019	4931408C20Rik (+266750), Gm9884 (+590053)
chr1	26482117	26482717	0.218968	-0.301291	0.0277741	-0.832747	4931408C20Rik (+261888), Gm9884 (+594915)
chr1	26514520	26515120	0.149176	-0.461752	0.591189	-0.0810073	4931408C20Rik (+229485), Gm9884 (+627318)
chr1	26527298	26527898	0.00713577	-1.55375	0.125194	-0.524083	4931408C20Rik (+216707), Gm9884 (+640096)
chr1	26570757	26571357	0.0742953	-0.728881	0.0191568	-0.905591	4931408C20Rik (+173248), Gm9884 (+683555)
chr1	26572746	26573346	0.000111165	-2.97888	0.00934687	-1.04496	4931408C20Rik (+171259), Gm9884 (+685544)
chr1	26586635	26587235	0.297468	-0.160346	0.255153	-0.356887	4931408C20Rik (+157370), Gm9884 (+699433)
chr1	26630310	26630910	0.00653701	-1.58391	0.00632952	-1.12022	4931408C20Rik (+113695), Gm9884 (+743108)
chr1	26642491	26643091	0.00143041	-2.10511	0.00159774	-1.38483	4931408C20Rik (+101514), Gm9884 (+755289)
chr1	26709895	26710495	0.00224631	-1.95055	0.00691414	-1.10318	4931408C20Rik (+34110), Gm9884 (+822693)
chr1	26726863	26727463	0.235114	-0.26983	0.0442459	-0.740273	4931408C20Rik (+17142), Gm9884 (+839661)
chr1	26731461	26732061	0.77185	0.550072	0.0521889	-0.707047	4931408C20Rik (+12544), Gm9884 (+844259)
chr1	26795286	26795886	0.0625577	-0.791972	0.00678681	-1.10676	4931408C20Rik (-51281)
chr1	26796480	26797080	0.317519	-0.128148	0.190853	-0.428369	4931408C20Rik (-52475)
chr1	26811933	26812533	0.0778756	-0.711467	0.00633484	-1.12005	4931408C20Rik (-67928)
chr1	26848549	26849149	0.129698	-0.517319	0.0844126	-0.608312	4931408C20Rik (-104544)
chr1	26854957	26855557	0.0055826	-1.63819	0.0552731	-0.695425	4931408C20Rik (-110952)
chr1	26864740	26865340	0.610985	0.28776	0.783204	0.0943739	4931408C20Rik (-120735)
chr1	26887283	26887883	0.00629346	-1.59698	0.0207098	-0.890354	4931408C20Rik (-143278)
chr1	26911051	26911651	0.24015	-0.260328	0.0189477	-0.907733	4931408C20Rik (-167046)
chr1	26944613	26945213	0.00413179	-1.74157	0.01643	-0.935535	4931408C20Rik (-200608)
chr1	26994459	26995059	0.0159024	-1.27678	0.183049	-0.438205	4931408C20Rik (-250454)
chr1	27021679	27022279	0.290062	-0.172549	0.0243703	-0.85846	4931408C20Rik (-277674)
chr1	27074274	27074874	0.259149	-0.225644	0.706998	0.0170633	4931408C20Rik (-330269)
chr1	27144629	27145229	0.190282	-0.361625	0.390237	-0.237164	4931408C20Rik (-400624)
chr1	27183038	27183638	0.44105	0.0524478	0.236448	-0.376222	4931408C20Rik (-439033)
chr1	27195799	27196399	0.019225	-1.21076	0.00915325	-1.04901	4931408C20Rik (-451794)
chr1	27214104	27214704	0.00187307	-2.01279	0.00383671	-1.21659	4931408C20Rik (-470099)
chr1	27225098	27225698	0.00484936	-1.68658	0.00139216	-1.41125	4931408C20Rik (-481093)
chr1	27243403	27244003	0.0147429	-1.30306	0.0760345	-0.63008	4931408C20Rik (-499398)
chr1	27250851	27251451	0.0191421	-1.21226	0.00170419	-1.37245	4931408C20Rik (-506846)
chr1	27251059	27251659	0.0326747	-1.02472	0.00236569	-1.3095	4931408C20Rik (-507054)
chr1	27315070	27315670	0.106907	-0.592218	0.00903302	-1.05156	4931408C20Rik (-571065)
chr1	27317089	27317689	0.149833	-0.459986	0.0740053	-0.635682	4931408C20Rik (-573084)
chr1	27333209	27333809	0.0586352	-0.815535	0.00844352	-1.06461	4931408C20Rik (-589204)
chr1	27339458	27340058	0.950707	1.1451	0.877959	0.22632	4931408C20Rik (-595453)
chr1	27339984	27340584	0.423392	0.0278471	0.630858	-0.049014	4931408C20Rik (-595979)
chr1	27342882	27343482	0.056307	-0.83023	0.0157692	-0.943527	4931408C20Rik (-598877)
chr1	27351080	27351680	0.822828	0.658382	0.763293	0.0726096	4931408C20Rik (-607075)
chr1	27458046	27458646	0.376548	-0.0389359	0.176206	-0.447101	4931408C20Rik (-714041)
chr1	27459537	27460137	0.207754	-0.324137	0.123021	-0.527912	4931408C20Rik (-715532)
chr1	27477952	27478552	0.451722	0.0672106	0.0436182	-0.743136	4931408C20Rik (-733947)
chr1	27479853	27480453	0.0289417	-1.06751	0.117319	-0.538245	4931408C20Rik (-735848)
chr1	27494698	27495298	0.067228	-0.765651	0.0169366	-0.92962	4931408C20Rik (-750693)
chr1	27561839	27562439	0.0769144	-0.716069	0.186278	-0.434097	4931408C20Rik (-817834)
chr1	27569099	27569699	0.249276	-0.243446	0.127422	-0.520215	4931408C20Rik (-825094)
chr1	27615531	27616131	0.408429	0.00679024	0.22831	-0.384962	4931408C20Rik (-871526)
chr1	27697556	27698156	0.0105808	-1.4179	0.026633	-0.841008	4931408C20Rik (-953551)
chr1	27720937	27721537	0.294168	-0.165762	0.0589941	-0.682188	4931408C20Rik (-976932)
chr1	27726180	27726780	0.158459	-0.437364	0.0195753	-0.901368	4931408C20Rik (-982175)
chr1	27745329	27745929	0.116814	-0.558108	0.025992	-0.845801	NONE
chr1	27776304	27776904	0.00393552	-1.75827	0.000414504	-1.64352	NONE
chr1	27786592	27787192	0.76211	0.53144	0.0394339	-0.76329	NONE
chr1	27792333	27792933	0.101244	-0.612985	0.0103901	-1.02449	NONE
chr1	27795659	27796259	0.00618943	-1.60271	0.0261282	-0.844772	NONE
chr1	27804522	27805122	0.0155671	-1.28418	0.0181815	-0.91579	NONE
chr1	27882993	27883593	0.0464779	-0.899353	0.00892609	-1.05387	Gm597 (+953804)
chr1	27888189	27888789	0.713486	0.445325	0.504922	-0.147898	Gm597 (+948608)
chr1	27898561	27899161	0.0583396	-0.81737	0.0043787	-1.19117	Gm597 (+938236)
chr1	27981027	27981627	0.011916	-1.37681	0.00697933	-1.10137	Gm597 (+855770)
chr1	28029714	28030314	0.0175202	-1.24309	0.266033	-0.346069	Gm597 (+807083)
chr1	28045077	28045677	0.291663	-0.169897	0.238758	-0.37378	Gm597 (+791720)
chr1	28053638	28054238	0.51526	0.154305	0.180388	-0.441633	Gm597 (+783159)
chr1	28079810	28080410	0.14517	-0.472662	0.116615	-0.53955	Gm597 (+756987)
chr1	28088885	28089485	0.180516	-0.383734	0.0984216	-0.575946	Gm597 (+747912)
chr1	28091954	28092554	0.0010517	-2.21038	0.0120172	-0.996307	Gm597 (+744843)
chr1	28100890	28101490	0.0145506	-1.30761	0.0131075	-0.979458	Gm597 (+735907)
chr1	28136250	28136850	0.146364	-0.469386	0.0581783	-0.685022	Gm597 (+700547)
chr1	28183129	28183729	0.24985	-0.2424	0.0381877	-0.76969	Gm597 (+653668)
chr1	28190240	28190840	0.0422143	-0.93377	0.0668641	-0.656592	Gm597 (+646557)
chr1	28199179	28199779	0.0254099	-1.11324	0.0423497	-0.749044	Gm597 (+637618)
chr1	28235749	28236349	0.0152948	-1.2903	0.00415859	-1.2011	Gm597 (+601048)
chr1	28250200	28250800	0.00982713	-1.44342	0.0608694	-0.675812	Gm597 (+586597)
chr1	28267426	28268026	0.00118542	-2.16942	0.000158048	-1.82826	Gm597 (+569371)
chr1	28273231	28273831	0.159506	-0.434688	0.0271351	-0.837331	Gm597 (+563566)
chr1	28274093	28274693	0.245645	-0.250112	0.409748	-0.221589	Gm597 (+562704)
chr1	28296320	28296920	0.321402	-0.122044	0.0092179	-1.04765	Gm597 (+540477)
chr1	28368893	28369493	0.374388	-0.0420854	0.121508	-0.530613	Gm597 (+467904)
chr1	28379610	28380210	0.201472	-0.337333	0.0752736	-0.632165	Gm597 (+457187)
chr1	28433260	28433860	0.234066	-0.271825	0.0906541	-0.593337	Gm597 (+403537)
chr1	28454768	28455368	0.00973016	-1.44684	0.0028396	-1.27443	Gm597 (+382029)
chr1	28495341	28495941	0.181177	-0.382208	0.0249529	-0.853821	Gm597 (+341456)
chr1	28513168	28513768	0.183697	-0.376433	0.163625	-0.464194	Gm597 (+323629)
chr1	28523040	28523640	0.224202	-0.290918	0.145437	-0.490888	Gm597 (+313757)
chr1	28535006	28535606	0.00375538	-1.77435	0.0100608	-1.03072	Gm597 (+301791)
chr1	28541222	28541822	0.0115146	-1.38867	0.00145472	-1.40282	Gm597 (+295575)
chr1	28571202	28571802	0.0023715	-1.93196	0.00300876	-1.26332	Gm597 (+265595)
chr1	28576781	28577381	0.0686956	-0.757731	0.0233994	-0.866438	Gm597 (+260016)
chr1	28598851	28599451	0.00141438	-2.10897	0.00259011	-1.2921	Gm597 (+237946)
chr1	28634781	28635381	0.102339	-0.60889	0.0313605	-0.808775	Gm597 (+202016)
chr1	28661662	28662262	0.0251491	-1.11686	0.0275454	-0.834376	Gm597 (+175135)
chr1	28669775	28670375	0.0246733	-1.12356	0.00117108	-1.44442	Gm597 (+167022)
chr1	28768997	28769597	0.500656	0.134329	0.562814	-0.103284	Gm597 (+67800)
chr1	28778482	28779082	0.841299	0.703609	0.333448	-0.284347	Gm597 (+58315)
chr1	28797159	28797759	0.000858646	-2.27977	0.00160224	-1.38429	Gm597 (+39638)
chr1	28798335	28798935	0.108001	-0.58832	0.0153151	-0.949213	Gm597 (+38462)
chr1	28799539	28800139	0.0465331	-0.898927	0.00758915	-1.08521	Gm597 (+37258)
chr1	28815473	28816073	0.027806	-1.0816	0.00105061	-1.46524	Gm597 (+21324)
chr1	28816564	28817164	0.0121673	-1.36959	0.00629905	-1.12115	Gm597 (+20233)
chr1	28841532	28842132	0.00314132	-1.8356	0.0112007	-1.00994	Gm597 (-4735)
chr1	28915836	28916436	0.017189	-1.24973	0.102329	-0.567655	Gm597 (-79039)
chr1	28927108	28927708	0.447853	0.0618663	0.068427	-0.651845	Gm597 (-90311)
chr1	28947873	28948473	0.155385	-0.445307	0.397994	-0.230942	Gm597 (-111076)
chr1	28968426	28969026	0.806945	0.62237	0.058132	-0.685184	Gm597 (-131629)
chr1	28986250	28986850	0.0205935	-1.18677	0.121309	-0.53097	Gm597 (-149453)
chr1	28988550	28989150	0.0703033	-0.749232	0.0748121	-0.633438	Gm597 (-151753)
chr1	28998886	28999486	0.240387	-0.259883	0.130008	-0.515798	Gm597 (-162089)
chr1	29078732	29079332	0.0769948	-0.715682	0.589881	-0.0820434	Gm597 (-241935)
chr1	29105759	29106359	0.96824	1.30162	0.62219	-0.0561104	Gm597 (-268962)
chr1	29105779	29106379	0.97216	1.34804	0.7033	0.0136564	Gm597 (-268982)
chr1	29105799	29106399	0.954527	1.17405	0.714794	0.0243299	Gm597 (-269002)
chr1	29107440	29108040	0.00108912	-2.19841	0.0318662	-0.805611	Gm597 (-270643)
chr1	29194792	29195392	0.00748383	-1.53735	0.019671	-0.900416	Gm597 (-357995)
chr1	29198112	29198712	0.036668	-0.983894	0.0135561	-0.972925	Gm597 (-361315)
chr1	29226403	29227003	0.0333908	-1.01706	0.0155277	-0.946531	Gm597 (-389606)
chr1	29229531	29230131	0.128241	-0.521754	0.0474456	-0.726256	Gm597 (-392734)
chr1	29286259	29286859	0.0902667	-0.656367	0.172309	-0.452289	Gm597 (-449462)
chr1	29329507	29330107	0.231422	-0.276886	0.0193433	-0.903697	Gm597 (-492710)
chr1	29383241	29383841	0.0353674	-0.996701	0.346375	-0.27331	Gm597 (-546444)
chr1	29408931	29409531	0.00572848	-1.62933	0.00759475	-1.08506	Gm597 (-572134)
chr1	29417039	29417639	0.621846	0.303464	0.0612212	-0.674636	Gm597 (-580242)
chr1	29424830	29425430	0.00581732	-1.62403	0.00148761	-1.39853	Gm597 (-588033)
chr1	29425031	29425631	0.0819512	-0.692515	0.000393081	-1.65369	Gm597 (-588234)
chr1	29425239	29425839	0.0979117	-0.625691	0.000661092	-1.55405	Gm597 (-588442)
chr1	29476009	29476609	0.605976	0.280573	0.0590633	-0.68195	Gm597 (-639212)
chr1	29487744	29488344	0.0490559	-0.879973	0.00719988	-1.09537	Gm597 (-650947)
chr1	29496007	29496607	0.829754	0.674879	0.136377	-0.505229	Gm597 (-659210)
chr1	29497846	29498446	0.525424	0.168226	0.223803	-0.389897	Gm597 (-661049)
chr1	29542121	29542721	0.0044755	-1.71414	0.00029277	-1.71014	Gm597 (-705324)
chr1	29564157	29564757	0.0459196	-0.903684	0.725333	0.0343463	Gm597 (-727360)
chr1	29564982	29565582	0.0167217	-1.25932	0.0705942	-0.645426	Gm597 (-728185)
chr1	29626691	29627291	0.918245	0.960273	0.76848	0.0781506	Gm597 (-789894)
chr1	29634633	29635233	0.0194526	-1.20665	0.0212386	-0.885422	Gm597 (-797836)
chr1	29642891	29643491	0.0221221	-1.16176	0.000618236	-1.5669	Gm597 (-806094)
chr1	29665113	29665713	0.811142	0.631656	0.0575584	-0.6872	Gm597 (-828316)
chr1	29702109	29702709	0.213292	-0.312747	0.0127869	-0.984264	Gm597 (-865312)
chr1	29713735	29714335	0.0128038	-1.35194	0.0178596	-0.919275	Gm597 (-876938)
chr1	29715197	29715797	0.0429739	-0.927402	0.0955716	-0.582179	Gm597 (-878400)
chr1	29726397	29726997	0.20209	-0.336022	0.0571356	-0.688698	Gm597 (-889600)
chr1	29736947	29737547	0.0688393	-0.756964	0.00276984	-1.27921	Gm597 (-900150)
chr1	29821081	29821681	0.0411791	-0.942627	0.128427	-0.518489	Gm597 (-984284), Gm9898 (+955425)
chr1	29861462	29862062	0.0291587	-1.06488	0.0347334	-0.788539	Gm9898 (+915044)
chr1	29871463	29872063	0.00820428	-1.50568	0.120539	-0.532357	Gm9898 (+905043)
chr1	29882906	29883506	0.0821039	-0.691822	0.0534666	-0.702156	Gm9898 (+893600)
chr1	29918162	29918762	0.247709	-0.246315	0.126487	-0.52183	Gm9898 (+858344)
chr1	29921914	29922514	0.0931889	-0.644375	0.0152417	-0.950148	Gm9898 (+854592)
chr1	29962748	29963348	0.00793726	-1.51708	0.0150542	-0.952555	Gm9898 (+813758)
chr1	29968201	29968801	0.0451264	-0.909924	0.0814075	-0.615883	Gm9898 (+808305)
chr1	29977931	29978531	0.231724	-0.276306	0.485554	-0.162741	Gm9898 (+798575)
chr1	29996354	29996954	0.405022	0.00196305	0.0153493	-0.948779	Gm9898 (+780152)
chr1	29999657	30000257	0.00884241	-1.47985	0.0915787	-0.591198	Gm9898 (+776849)
chr1	30017968	30018568	0.0350015	-1.00039	0.0265774	-0.841419	Gm9898 (+758538)
chr1	30035432	30036032	0.683529	0.396667	0.856488	0.190532	Gm9898 (+741074)
chr1	30057613	30058213	0.178871	-0.387549	0.0254597	-0.849869	Gm9898 (+718893)
chr1	30098806	30099406	0.00971785	-1.44728	0.000303179	-1.70345	Gm9898 (+677700)
chr1	30103768	30104368	0.116768	-0.558261	0.00318805	-1.25219	Gm9898 (+672738)
chr1	30116325	30116925	0.153441	-0.450396	0.1623	-0.466054	Gm9898 (+660181)
chr1	30141773	30142373	0.117067	-0.557273	0.291912	-0.321411	Gm9898 (+634733)
chr1	30143639	30144239	0.511001	0.148477	0.141871	-0.496441	Gm9898 (+632867)
chr1	30147634	30148234	0.463422	0.0833264	0.063109	-0.668433	Gm9898 (+628872)
chr1	30187092	30187692	0.10848	-0.586622	0.0297668	-0.819081	Gm9898 (+589414)
chr1	30213192	30213792	0.308911	-0.14183	0.0413598	-0.753772	Gm9898 (+563314)
chr1	30222280	30222880	0.011384	-1.39261	0.000438296	-1.63282	Gm9898 (+554226)
chr1	30228009	30228609	0.104776	-0.599916	0.0127114	-0.985414	Gm9898 (+548497)
chr1	30309249	30309849	0.0721128	-0.739879	0.0860841	-0.604206	Gm9898 (+467257)
chr1	30354165	30354765	0.00504887	-1.67273	0.000398817	-1.65091	Gm9898 (+422341)
chr1	30367035	30367635	0.0165932	-1.262	0.000459718	-1.62368	Gm9898 (+409471)
chr1	30367866	30368466	0.0162544	-1.26917	0.00771105	-1.08213	Gm9898 (+408640)
chr1	30376569	30377169	0.778858	0.563826	0.842428	0.169458	Gm9898 (+399937)
chr1	30387257	30387857	0.0281568	-1.07719	0.112892	-0.54657	Gm9898 (+389249)
chr1	30427403	30428003	0.00853996	-1.49186	0.0107603	-1.01771	Gm9898 (+349103)
chr1	30427604	30428204	0.0325405	-1.02618	0.00181206	-1.36068	Gm9898 (+348902)
chr1	30428020	30428620	0.054551	-0.841696	0.00131981	-1.42149	Gm9898 (+348486)
chr1	30428228	30428828	0.0334257	-1.01669	0.00148538	-1.39882	Gm9898 (+348278)
chr1	30476518	30477118	0.21468	-0.309925	0.166161	-0.460667	Gm9898 (+299988)
chr1	30490019	30490619	0.0179773	-1.23413	0.0107534	-1.01784	Gm9898 (+286487)
chr1	30493265	30493865	0.037894	-0.972216	0.0674242	-0.654879	Gm9898 (+283241)
chr1	30532657	30533257	0.150727	-0.457592	0.321508	-0.294734	Gm9898 (+243849)
chr1	30535095	30535695	0.0633377	-0.787451	0.0382409	-0.769413	Gm9898 (+241411)
chr1	30537143	30537743	0.608441	0.284106	0.0684833	-0.651676	Gm9898 (+239363)
chr1	30552319	30552919	0.0276955	-1.083	0.0367851	-0.777138	Gm9898 (+224187)
chr1	30606204	30606804	0.041037	-0.943859	0.0223117	-0.875769	Gm9898 (+170302)
chr1	30607119	30607719	0.823092	0.659001	0.251642	-0.360442	Gm9898 (+169387)
chr1	30609803	30610403	0.41224	0.0121746	0.130198	-0.515477	Gm9898 (+166703)
chr1	30670256	30670856	0.603719	0.277345	0.671644	-0.0145856	Gm9898 (+106250)
chr1	30731198	30731798	0.092835	-0.64581	0.0245054	-0.857375	Gm9898 (+45308)
chr1	30731224	30731824	0.0563036	-0.830252	0.00887408	-1.055	Gm9898 (+45282)
chr1	30731643	30732243	0.0165053	-1.26385	0.0137905	-0.969596	Gm9898 (+44863)
chr1	30733135	30733735	0.00851308	-1.49294	0.00587155	-1.13469	Gm9898 (+43371)
chr1	30736366	30736966	0.136898	-0.496012	0.0352326	-0.785706	Gm9898 (+40140)
chr1	30744709	30745309	0.106781	-0.59267	0.120581	-0.53228	Gm9898 (+31797)
chr1	30753952	30754552	0.159547	-0.434582	0.595616	-0.0774925	Gm9898 (+22554)
chr1	30765105	30765705	0.00336692	-1.81181	0.0667285	-0.657008	Gm9898 (+11401)
chr1	30799195	30799795	0.855976	0.742693	0.0872862	-0.601297	Gm9898 (-22689), Phf3 (+120606)
chr1	30799345	30799945	0.639784	0.329799	0.0237144	-0.863815	Gm9898 (-22839), Phf3 (+120456)
chr1	30823606	30824206	0.0192072	-1.21108	0.0611477	-0.674881	Gm9898 (-47100), Phf3 (+96195)
chr1	30825818	30826418	0.370219	-0.0481842	0.22507	-0.388502	Gm9898 (-49312), Phf3 (+93983)
chr1	30830829	30831429	0.0237209	-1.13735	0.00465877	-1.17924	Gm9898 (-54323), Phf3 (+88972)
chr1	30835182	30835782	0.930281	1.01916	0.348967	-0.271121	Gm9898 (-58676), Phf3 (+84619)
chr1	30845012	30845612	0.0144699	-1.30954	0.0302509	-0.815895	Gm9898 (-68506), Phf3 (+74789)
chr1	30947939	30948539	0.0726163	-0.737314	0.0445357	-0.738965	Phf3 (-28138), Ptp4a1 (+58376)
chr1	30958943	30959543	0.839582	0.699232	0.141706	-0.4967	Phf3 (-39142), Ptp4a1 (+47372)
chr1	30983934	30984534	0.0393987	-0.95837	0.00188778	-1.35282	Phf3 (-64133), Ptp4a1 (+22381)
chr1	31035554	31036154	0.0150521	-1.29586	0.048295	-0.722686	Gm5698 (-44)
chr1	31063787	31064387	0.0671999	-0.765805	0.323649	-0.292857	Lgsn (-169164), Gm5699 (-7337)
chr1	31085911	31086511	0.683923	0.397291	0.705432	0.0156178	Lgsn (-147040), Gm5699 (-29461)
chr1	31086145	31086745	0.282966	-0.184417	0.248719	-0.363427	Lgsn (-146806), Gm5699 (-29695)
chr1	31088854	31089454	0.428687	0.0352495	0.706427	0.0165355	Lgsn (-144097), Gm5699 (-32404)
chr1	31102472	31103072	0.208688	-0.322201	0.0466364	-0.729714	Lgsn (-130479), Gm5699 (-46022)
chr1	31105550	31106150	0.00236708	-1.9326	0.098972	-0.574761	Lgsn (-127401), Gm5699 (-49100)
chr1	31111850	31112450	0.207384	-0.324905	0.0399532	-0.760681	Lgsn (-121101), Gm5699 (-55400)
chr1	31152476	31153076	0.502404	0.136719	0.268544	-0.343614	Gm5699 (-96026), Lgsn (-80475)
chr1	31170779	31171379	0.460368	0.0791259	0.0512043	-0.710895	Gm5699 (-114329), Lgsn (-62172)
chr1	31175702	31176302	0.0044908	-1.71296	0.00659935	-1.11217	Gm5699 (-119252), Lgsn (-57249)
chr1	31178142	31178742	0.0443133	-0.916431	0.0145714	-0.958894	Gm5699 (-121692), Lgsn (-54809)
chr1	31188338	31188938	0.864508	0.766961	0.334071	-0.28381	Gm5699 (-131888), Lgsn (-44613)
chr1	31210231	31210831	0.190112	-0.362002	0.224587	-0.389033	Gm5699 (-153781), Lgsn (-22720)
chr1	31257193	31257793	0.065578	-0.77475	0.0063509	-1.11957	4931428L18Rik (+21963), Lgsn (+24242)
chr1	31265129	31265729	0.0336557	-1.01427	0.0129227	-0.982215	4931428L18Rik (+14027), Lgsn (+32178)
chr1	31302658	31303258	0.0186113	-1.22206	0.00152807	-1.39338	Khdrbs2 (-926693), Pih1d3 (+23274)
chr1	31333100	31333700	0.00262817	-1.89674	0.0137864	-0.969654	Khdrbs2 (-896251), Pih1d3 (+53716)
chr1	31374950	31375550	0.000671359	-2.36395	0.00531569	-1.15385	Khdrbs2 (-854401), Pih1d3 (+95566)
chr1	31385798	31386398	0.0173532	-1.24643	0.00776172	-1.08087	Khdrbs2 (-843553), Pih1d3 (+106414)
chr1	31391641	31392241	0.0222705	-1.15943	0.0254112	-0.850243	Khdrbs2 (-837710), Pih1d3 (+112257)
chr1	31395735	31396335	0.720603	0.457317	0.489563	-0.159667	Khdrbs2 (-833616), Pih1d3 (+116351)
chr1	31395901	31396501	0.83104	0.678001	0.490011	-0.159324	Khdrbs2 (-833450), Pih1d3 (+116517)
chr1	31407311	31407911	0.0554965	-0.83548	0.00572954	-1.13941	Khdrbs2 (-822040), Pih1d3 (+127927)
chr1	31427677	31428277	0.0118361	-1.37914	0.0283872	-0.828443	Khdrbs2 (-801674), Pih1d3 (+148293)
chr1	31428283	31428883	0.00849468	-1.49369	0.00816656	-1.07105	Khdrbs2 (-801068), Pih1d3 (+148899)
chr1	31450635	31451235	0.557863	0.21291	0.72501	0.034036	Khdrbs2 (-778716), Pih1d3 (+171251)
chr1	31463848	31464448	0.0851974	-0.678024	0.00829391	-1.06806	Khdrbs2 (-765503), Pih1d3 (+184464)
chr1	31475593	31476193	0.624459	0.307268	0.0655013	-0.660816	Khdrbs2 (-753758), Pih1d3 (+196209)
chr1	31477272	31477872	0.0511481	-0.864943	0.0135428	-0.973116	Khdrbs2 (-752079), Pih1d3 (+197888)
chr1	31477814	31478414	0.0412276	-0.942207	0.0777674	-0.625404	Khdrbs2 (-751537), Pih1d3 (+198430)
chr1	31478369	31478969	0.143441	-0.477449	0.0475923	-0.725636	Khdrbs2 (-750982), Pih1d3 (+198985)
chr1	31480288	31480888	0.0338662	-1.01206	0.00872705	-1.05822	Khdrbs2 (-749063), Pih1d3 (+200904)
chr1	31483989	31484589	0.162661	-0.426706	0.237232	-0.375392	Khdrbs2 (-745362), Pih1d3 (+204605)
chr1	31488492	31489092	0.00250901	-1.91265	0.0043865	-1.19083	Khdrbs2 (-740859), Pih1d3 (+209108)
chr1	31493716	31494316	0.00195929	-1.99738	0.0147924	-0.955967	Khdrbs2 (-735635), Pih1d3 (+214332)
chr1	31497164	31497764	0.42166	0.0254213	0.035448	-0.784496	Khdrbs2 (-732187), Pih1d3 (+217780)
chr1	31497983	31498583	0.13276	-0.508138	0.18115	-0.440647	Khdrbs2 (-731368), Pih1d3 (+218599)
chr1	31499250	31499850	0.335915	-0.0995545	0.535358	-0.124532	Khdrbs2 (-730101), Pih1d3 (+219866)
chr1	31529929	31530529	0.173942	-0.399147	0.259061	-0.352967	Khdrbs2 (-699422), Pih1d3 (+250545)
chr1	31569589	31570189	0.235786	-0.268554	0.422382	-0.211627	Khdrbs2 (-659762), Pih1d3 (+290205)
chr1	31596002	31596602	0.00708706	-1.55611	0.0012048	-1.43898	Khdrbs2 (-633349), Pih1d3 (+316618)
chr1	31596355	31596955	0.615764	0.29465	0.812098	0.128712	Khdrbs2 (-632996), Pih1d3 (+316971)
chr1	31608190	31608790	0.150799	-0.457398	0.00455339	-1.18365	Khdrbs2 (-621161), Pih1d3 (+328806)
chr1	31608489	31609089	0.0140857	-1.31888	0.00423413	-1.19763	Khdrbs2 (-620862), Pih1d3 (+329105)
chr1	31619805	31620405	0.425589	0.0309221	0.56615	-0.100684	Khdrbs2 (-609546), Pih1d3 (+340421)
chr1	31629468	31630068	0.0323992	-1.02772	0.0018691	-1.35473	Khdrbs2 (-599883), Pih1d3 (+350084)
chr1	31651232	31651832	0.0291743	-1.06469	0.0140603	-0.965832	Khdrbs2 (-578119), Pih1d3 (+371848)
chr1	31686146	31686746	0.0114314	-1.39117	0.059126	-0.681734	Khdrbs2 (-543205), Pih1d3 (+406762)
chr1	31686964	31687564	0.0475387	-0.891258	0.198107	-0.419498	Khdrbs2 (-542387), Pih1d3 (+407580)
chr1	31688361	31688961	0.0869615	-0.670358	0.0184306	-0.913134	Khdrbs2 (-540990), Pih1d3 (+408977)
chr1	31690016	31690616	0.455614	0.0725788	0.0102529	-1.02706	Khdrbs2 (-539335), Pih1d3 (+410632)
chr1	31705872	31706472	0.131358	-0.512319	0.00843584	-1.06478	Khdrbs2 (-523479), Pih1d3 (+426488)
chr1	31708837	31709437	0.0143839	-1.31161	0.00558071	-1.14448	Khdrbs2 (-520514), Pih1d3 (+429453)
chr1	31737987	31738587	0.147027	-0.467573	0.272998	-0.339292	Khdrbs2 (-491364), Pih1d3 (+458603)
chr1	31742046	31742646	0.950552	1.14397	0.94851	0.406433	Khdrbs2 (-487305), Pih1d3 (+462662)
chr1	31749079	31749679	0.335708	-0.099872	0.0696047	-0.648334	Khdrbs2 (-480272), Pih1d3 (+469695)
chr1	31764973	31765573	0.589204	0.256728	0.0743383	-0.634753	Khdrbs2 (-464378), Pih1d3 (+485589)
chr1	31783173	31783773	0.0788491	-0.706859	0.0226322	-0.872975	Khdrbs2 (-446178), Pih1d3 (+503789)
chr1	31793398	31793998	0.599052	0.27069	0.502309	-0.1499	Khdrbs2 (-435953), Pih1d3 (+514014)
chr1	31863061	31863661	0.00934173	-1.4609	0.0579671	-0.685761	Khdrbs2 (-366290), Pih1d3 (+583677)
chr1	31876920	31877520	0.00229606	-1.94304	0.0017652	-1.3657	Khdrbs2 (-352431), Pih1d3 (+597536)
chr1	31878597	31879197	0.721557	0.458939	0.387968	-0.238993	Khdrbs2 (-350754), Pih1d3 (+599213)
chr1	31935808	31936408	0.454567	0.0711357	0.547997	-0.114779	Khdrbs2 (-293543), Pih1d3 (+656424)
chr1	31937764	31938364	0.089887	-0.65795	0.0553576	-0.695115	Khdrbs2 (-291587), Pih1d3 (+658380)
chr1	31939252	31939852	0.0109184	-1.40704	0.0191611	-0.905546	Khdrbs2 (-290099), Pih1d3 (+659868)
chr1	31948337	31948937	0.015377	-1.28844	0.120552	-0.532333	Khdrbs2 (-281014), Pih1d3 (+668953)
chr1	31949604	31950204	0.0990182	-0.621429	0.0549498	-0.696614	Khdrbs2 (-279747), Pih1d3 (+670220)
chr1	31951035	31951635	0.00497324	-1.67792	0.00695116	-1.10215	Khdrbs2 (-278316), Pih1d3 (+671651)
chr1	31965988	31966588	0.0289593	-1.0673	0.00459228	-1.18201	Khdrbs2 (-263363), Pih1d3 (+686604)
chr1	31966879	31967479	0.00617257	-1.60365	0.0145749	-0.958846	Khdrbs2 (-262472), Pih1d3 (+687495)
chr1	31969693	31970293	0.754006	0.516334	0.108192	-0.555729	Khdrbs2 (-259658), Pih1d3 (+690309)
chr1	31987319	31987919	0.0729048	-0.735852	0.00349729	-1.2344	Khdrbs2 (-242032), Pih1d3 (+707935)
chr1	32017711	32018311	0.00550273	-1.64315	0.0127635	-0.98462	Khdrbs2 (-211640), Pih1d3 (+738327)
chr1	32019202	32019802	0.00550273	-1.64315	0.0127635	-0.98462	Khdrbs2 (-210149), Pih1d3 (+739818)
chr1	32028211	32028811	0.16666	-0.416766	0.0275526	-0.834324	Khdrbs2 (-201140), Pih1d3 (+748827)
chr1	32066639	32067239	0.000633186	-2.38397	0.000985351	-1.47754	Khdrbs2 (-162712), Pih1d3 (+787255)
chr1	32151667	32152267	0.000271718	-2.6733	0.00379727	-1.21858	Khdrbs2 (-77684), Pih1d3 (+872283)
chr1	32154832	32155432	0.173008	-0.401373	0.0719733	-0.641435	Khdrbs2 (-74519), Pih1d3 (+875448)
chr1	32160954	32161554	0.0373121	-0.977713	0.0378714	-0.771346	Khdrbs2 (-68397), Pih1d3 (+881570)
chr1	32174970	32175570	0.07655	-0.717828	0.148193	-0.486673	Khdrbs2 (-54381), Pih1d3 (+895586)
chr1	32178758	32179358	0.0612026	-0.799952	0.0321753	-0.803701	Khdrbs2 (-50593), Pih1d3 (+899374)
chr1	32200431	32201031	0.517918	0.157944	0.0616243	-0.673297	Khdrbs2 (-28920), Pih1d3 (+921047)
chr1	32221759	32222359	0.356464	-0.068513	0.00576479	-1.13823	Khdrbs2 (-7592), Pih1d3 (+942375)
chr1	32236206	32236806	0.0322127	-1.02976	0.0737278	-0.636459	Khdrbs2 (+6855), Gm5415 (+367632)
chr1	32239572	32240172	0.237221	-0.265838	0.359248	-0.26251	Khdrbs2 (+10221), Gm5415 (+364266)
chr1	32249595	32250195	0.295787	-0.163101	0.294007	-0.319473	Khdrbs2 (+20244), Gm5415 (+354243)
chr1	32250269	32250869	0.241097	-0.258556	0.118666	-0.535764	Khdrbs2 (+20918), Gm5415 (+353569)
chr1	32268937	32269537	0.00188228	-2.01111	0.0217406	-0.880848	Khdrbs2 (+39586), Gm5415 (+334901)
chr1	32276618	32277218	0.172964	-0.40148	0.100546	-0.571404	Khdrbs2 (+47267), Gm5415 (+327220)
chr1	32309289	32309889	0.0600798	-0.80669	0.0777882	-0.625348	Khdrbs2 (+79938), Gm5415 (+294549)
chr1	32314881	32315481	0.00807917	-1.51098	0.399831	-0.229474	Khdrbs2 (+85530), Gm5415 (+288957)
chr1	32327789	32328389	0.0412107	-0.942353	0.00208185	-1.33404	Khdrbs2 (+98438), Gm5415 (+276049)
chr1	32333305	32333905	0.0883613	-0.664375	0.302036	-0.312122	Khdrbs2 (+103954), Gm5415 (+270533)
chr1	32353447	32354047	0.141248	-0.483591	0.077193	-0.626943	Khdrbs2 (+124096), Gm5415 (+250391)
chr1	32359131	32359731	0.289643	-0.173246	0.681769	-0.00571961	Khdrbs2 (+129780), Gm5415 (+244707)
chr1	32384948	32385548	0.767641	0.541953	0.318385	-0.297483	Khdrbs2 (+155597), Gm5415 (+218890)
chr1	32385179	32385779	0.900997	0.888351	0.471191	-0.173768	Khdrbs2 (+155828), Gm5415 (+218659)
chr1	32403782	32404382	0.0574514	-0.822937	0.632635	-0.0475511	Khdrbs2 (+174431), Gm5415 (+200056)
chr1	32406291	32406891	0.00490621	-1.68258	0.0198719	-0.89843	Khdrbs2 (+176940), Gm5415 (+197547)
chr1	32425491	32426091	0.0102132	-1.43011	0.0184855	-0.912554	Gm5415 (+178347), Khdrbs2 (+196140)
chr1	32427411	32428011	0.0125095	-1.35999	0.0349647	-0.787222	Gm5415 (+176427), Khdrbs2 (+198060)
chr1	32428649	32429249	0.347813	-0.0814761	0.53616	-0.123914	Gm5415 (+175189), Khdrbs2 (+199298)
chr1	32434997	32435597	0.00578274	-1.62608	0.000676968	-1.5495	Gm5415 (+168841), Khdrbs2 (+205646)
chr1	32440868	32441468	0.13136	-0.512314	0.0175002	-0.923239	Gm5415 (+162970), Khdrbs2 (+211517)
chr1	32466225	32466825	0.800605	0.608627	0.433247	-0.203124	Gm5415 (+137613), Khdrbs2 (+236874)
chr1	32479131	32479731	0.00530272	-1.65587	0.00793866	-1.07651	Gm5415 (+124707), Khdrbs2 (+249780)
chr1	32507903	32508503	0.00284334	-1.86977	0.0511079	-0.711275	Gm5415 (+95935), Khdrbs2 (+278552)
chr1	32510419	32511019	0.00119777	-2.16587	0.00146805	-1.40107	Gm5415 (+93419), Khdrbs2 (+281068)
chr1	32522363	32522963	0.013917	-1.32305	0.00817482	-1.07085	Gm5415 (+81475), Khdrbs2 (+293012)
chr1	32532621	32533221	0.00638075	-1.59224	0.0724002	-0.640214	Gm5415 (+71217), Khdrbs2 (+303270)
chr1	32548679	32549279	0.232925	-0.274006	0.0169214	-0.929794	Gm5415 (+55159), Khdrbs2 (+319328)
chr1	32552832	32553432	0.0159953	-1.27475	0.091847	-0.590581	Gm5415 (+51006), Khdrbs2 (+323481)
chr1	32571441	32572041	0.120092	-0.547378	0.088846	-0.597577	Gm5415 (+32397), Khdrbs2 (+342090)
chr1	32590991	32591591	0.0213436	-1.17428	0.00838108	-1.06604	Gm5415 (+12847), Khdrbs2 (+361640)
chr1	32594428	32595028	0.33985	-0.0935424	0.0271465	-0.837248	Gm5415 (+9410), Khdrbs2 (+365077)
chr1	32623194	32623794	0.113628	-0.568792	0.473794	-0.171768	Gm5415 (-19356)
chr1	32692655	32693255	0.190624	-0.360866	0.0677769	-0.653807	Gm5415 (-88817)
chr1	32736870	32737470	0.057193	-0.824572	0.0191644	-0.905513	Gm5415 (-133032), Prim2 (+989461)
chr1	32753425	32754025	0.0108066	-1.4106	0.527783	-0.130359	Gm5415 (-149587), Prim2 (+972906)
chr1	32785234	32785834	0.0374541	-0.976364	0.058491	-0.683931	Gm5415 (-181396), Prim2 (+941097)
chr1	32816474	32817074	0.286032	-0.179268	0.0249186	-0.854091	Gm5415 (-212636), Prim2 (+909857)
chr1	32827721	32828321	0.0116296	-1.38523	0.00654444	-1.11378	Gm5415 (-223883), Prim2 (+898610)
chr1	32830220	32830820	0.0110224	-1.40377	0.131511	-0.513264	Gm5415 (-226382), Prim2 (+896111)
chr1	32945320	32945920	0.0580983	-0.818875	0.00100244	-1.47424	Gm5415 (-341482), Prim2 (+781011)
chr1	33000788	33001388	0.0154065	-1.28778	0.00379652	-1.21862	Gm5415 (-396950), Prim2 (+725543)
chr1	33007521	33008121	0.277211	-0.194173	0.24568	-0.366555	Gm5415 (-403683), Prim2 (+718810)
chr1	33018590	33019190	0.840665	0.701987	0.772992	0.0830421	Gm5415 (-414752), Prim2 (+707741)
chr1	33022048	33022648	0.15135	-0.45593	0.151191	-0.48216	Gm5415 (-418210), Prim2 (+704283)
chr1	33028003	33028603	0.109896	-0.581645	0.273082	-0.339211	Gm5415 (-424165), Prim2 (+698328)
chr1	33046406	33047006	0.0669954	-0.766921	0.0141631	-0.964417	Gm5415 (-442568), Prim2 (+679925)
chr1	33055008	33055608	0.135666	-0.499589	0.0197116	-0.900013	Gm5415 (-451170), Prim2 (+671323)
chr1	33063808	33064408	0.0648179	-0.779013	0.01985	-0.898645	Gm5415 (-459970), Prim2 (+662523)
chr1	33068536	33069136	0.0413555	-0.941102	0.0256131	-0.848688	Gm5415 (-464698), Prim2 (+657795)
chr1	33117174	33117774	0.993425	1.8488	0.853382	0.185735	Gm5415 (-513336), Prim2 (+609157)
chr1	33118005	33118605	0.0128161	-1.35161	0.0192261	-0.904884	Gm5415 (-514167), Prim2 (+608326)
chr1	33144007	33144607	0.0973725	-0.627783	0.13637	-0.50524	Gm5415 (-540169), Prim2 (+582324)
chr1	33182246	33182846	0.128112	-0.522149	0.291937	-0.321387	Gm5415 (-578408), Prim2 (+544085)
chr1	33208544	33209144	0.00266832	-1.89155	0.00707893	-1.09864	Gm5415 (-604706), Prim2 (+517787)
chr1	33210548	33211148	0.697277	0.418657	0.125003	-0.524417	Gm5415 (-606710), Prim2 (+515783)
chr1	33291790	33292390	0.0289141	-1.06785	0.0251812	-0.852031	Gm5415 (-687952), Prim2 (+434541)
chr1	33313271	33313871	0.0511878	-0.864663	0.000698502	-1.5435	Gm5415 (-709433), Prim2 (+413060)
chr1	33313472	33314072	0.0289535	-1.06737	0.000455974	-1.62524	Gm5415 (-709634), Prim2 (+412859)
chr1	33362256	33362856	0.00730254	-1.54579	0.000634744	-1.56184	Gm5415 (-758418), Prim2 (+364075)
chr1	33362457	33363057	0.0315586	-1.037	0.00257137	-1.29349	Gm5415 (-758619), Prim2 (+363874)
chr1	33373375	33373975	0.00438095	-1.72147	0.0124333	-0.989704	Gm5415 (-769537), Prim2 (+352956)
chr1	33387447	33388047	0.537768	0.185174	0.181965	-0.439597	Gm5415 (-783609), Prim2 (+338884)
chr1	33404732	33405332	0.564644	0.222323	0.0226754	-0.872601	Gm5415 (-800894), Prim2 (+321599)
chr1	33440085	33440685	0.111541	-0.575934	0.0388222	-0.766408	Gm5415 (-836247), Prim2 (+286246)
chr1	33443954	33444554	0.0522637	-0.857165	0.0558331	-0.69338	Gm5415 (-840116), Prim2 (+282377)
chr1	33453954	33454554	0.456152	0.073321	0.0489634	-0.719919	Gm5415 (-850116), Prim2 (+272377)
chr1	33501974	33502574	0.032892	-1.02238	0.00530286	-1.15431	Gm5415 (-898136), Prim2 (+224357)
chr1	33518509	33519109	0.978844	1.44423	0.538155	-0.122377	Gm5415 (-914671), Prim2 (+207822)
chr1	33518563	33519163	0.983623	1.53343	0.776988	0.0874316	Gm5415 (-914725), Prim2 (+207768)
chr1	33518617	33519217	0.987513	1.62747	0.742345	0.0510354	Gm5415 (-914779), Prim2 (+207714)
chr1	33527148	33527748	0.182425	-0.37934	0.553126	-0.110809	Gm5415 (-923310), Prim2 (+199183)
chr1	33549787	33550387	0.0227355	-1.1522	0.00119656	-1.44029	Gm5415 (-945949), Prim2 (+176544)
chr1	33551838	33552438	0.0144444	-1.31016	0.0430517	-0.745754	Gm5415 (-948000), Prim2 (+174493)
chr1	33567613	33568213	0.239544	-0.261464	0.0133006	-0.97662	Gm5415 (-963775), Prim2 (+158718)
chr1	33581861	33582461	0.457533	0.0752233	0.145611	-0.49062	Gm5415 (-978023), Prim2 (+144470)
chr1	33606480	33607080	0.000984575	-2.23294	0.00380079	-1.2184	Prim2 (+119851)
chr1	33636947	33637547	0.0527562	-0.853781	0.233061	-0.379834	Prim2 (+89384)
chr1	33639727	33640327	0.201545	-0.337178	0.056114	-0.692362	Prim2 (+86604)
chr1	33642173	33642773	0.0288511	-1.06862	0.495661	-0.154994	Prim2 (+84158)
chr1	33644385	33644985	0.435815	0.0451789	0.0276697	-0.833488	Prim2 (+81946)
chr1	33647836	33648436	0.462459	0.082002	0.0885294	-0.598327	Prim2 (+78495)
chr1	33663831	33664431	0.0765485	-0.717835	0.114058	-0.54435	Prim2 (+62500)
chr1	33668315	33668915	0.0660474	-0.77214	0.00661688	-1.11166	Prim2 (+58016)
chr1	33686648	33687248	0.265525	-0.21438	0.0295431	-0.82057	Prim2 (+39683)
chr1	33707716	33708316	0.0450297	-0.910693	0.0148464	-0.955258	Prim2 (+18615)
chr1	33726799	33727399	0.0675863	-0.763703	0.022321	-0.875688	Prim2 (-468), 1700001G17Rik (+411)
chr1	33739456	33740056	0.801559	0.610674	0.0801285	-0.619183	Rab23 (-36971), 1700001G17Rik (+13068)
chr1	33739989	33740589	0.00467677	-1.69903	0.00687701	-1.10422	Rab23 (-36438), 1700001G17Rik (+13601)
chr1	33753858	33754458	0.0397531	-0.955182	0.00442634	-1.18909	Rab23 (-22569), 1700001G17Rik (+27470)
chr1	33764874	33765474	0.18455	-0.374492	0.465835	-0.177888	Rab23 (-11553), 1700001G17Rik (+38486)
chr1	33765495	33766095	0.00441721	-1.71864	0.0900365	-0.594777	Rab23 (-10932), 1700001G17Rik (+39107)
chr1	33783371	33783971	0.0383187	-0.968256	0.00268527	-1.28517	Rab23 (+6944), Bag2 (+30968)
chr1	33786653	33787253	0.0179215	-1.23521	0.0825303	-0.613025	Rab23 (+10226), Bag2 (+27686)
chr1	33797481	33798081	0.995801	2.00286	0.974119	0.543303	Bag2 (+16858), Rab23 (+21054)
chr1	33797720	33798320	0.961404	1.23256	0.776406	0.0867895	Bag2 (+16619), Rab23 (+21293)
chr1	33803887	33804487	0.0307018	-1.04671	0.00434444	-1.19269	Bag2 (+10452), Rab23 (+27460)
chr1	33820583	33821183	0.742229	0.494966	0.983507	0.631451	Bag2 (-6244), Zfp451 (+50557)
chr1	33833924	33834524	0.219595	-0.300039	0.0345259	-0.789728	Bag2 (-19585), Zfp451 (+37216)
chr1	33835900	33836500	0.137828	-0.493327	0.0264914	-0.842057	Bag2 (-21561), Zfp451 (+35240)
chr1	33837919	33838519	0.210881	-0.317678	0.000607114	-1.57038	Bag2 (-23580), Zfp451 (+33221)
chr1	33846627	33847227	0.00357944	-1.79082	0.0224968	-0.874151	Bag2 (-32288), Zfp451 (+24513)
chr1	33864057	33864657	0.0744017	-0.728352	0.0129079	-0.982437	Bag2 (-49718), Zfp451 (+7083)
chr1	33889883	33890483	0.313751	-0.134112	0.800177	0.114097	Zfp451 (-18743), Bend6 (+74478)
chr1	33937184	33937784	0.0174912	-1.24367	0.111913	-0.548449	Zfp451 (-66044), Bend6 (+27177)
chr1	33938301	33938901	0.21068	-0.31809	0.0247776	-0.855205	Zfp451 (-67161), Bend6 (+26060)
chr1	33945806	33946406	0.0838558	-0.683951	0.018633	-0.911003	Zfp451 (-74666), Bend6 (+18555)
chr1	34006418	34007018	0.0286048	-1.07163	0.0946523	-0.584225	Dst (-61952), Bend6 (-42057)
chr1	34020201	34020801	0.0960473	-0.632968	0.228142	-0.385145	Bend6 (-55840), Dst (-48169)
chr1	34060657	34061257	0.0598479	-0.808096	0.186519	-0.433793	Bend6 (-96296), Dst (-7713)
chr1	34078031	34078631	0.0851985	-0.678019	0.0455609	-0.734399	Dst (+9661), Ccdc115 (+418186)
chr1	34078251	34078851	0.294401	-0.165378	0.144085	-0.492979	Dst (+9881), Ccdc115 (+417966)
chr1	34091785	34092385	0.573508	0.234679	0.305416	-0.30906	Dst (+23415), Ccdc115 (+404432)
chr1	34092314	34092914	0.973038	1.3593	0.343328	-0.275894	Dst (+23944), Ccdc115 (+403903)
chr1	34092393	34092993	0.968801	1.30791	0.0850796	-0.606665	Dst (+24023), Ccdc115 (+403824)
chr1	34093344	34093944	0.0298042	-1.05717	0.520173	-0.136204	Dst (+24974), Ccdc115 (+402873)
chr1	34109352	34109952	0.712765	0.44412	0.752865	0.0617159	Dst (+40982), Ccdc115 (+386865)
chr1	34129432	34130032	0.228773	-0.282	0.0153675	-0.948548	Dst (+61062), Ccdc115 (+366785)
chr1	34130436	34131036	0.20037	-0.339679	0.0217876	-0.880425	Dst (+62066), Ccdc115 (+365781)
chr1	34131634	34132234	0.760599	0.528597	0.164478	-0.463003	Dst (+63264), Ccdc115 (+364583)
chr1	34131690	34132290	0.680211	0.391439	0.109931	-0.5523	Dst (+63320), Ccdc115 (+364527)
chr1	34139001	34139601	0.201365	-0.337561	0.0130036	-0.981003	Dst (+70631), Ccdc115 (+357216)
chr1	34144901	34145501	0.0417791	-0.937468	0.00140217	-1.40988	Dst (+76531), Ccdc115 (+351316)
chr1	34149509	34150109	0.194812	-0.351663	0.337788	-0.280619	Dst (+81139), Ccdc115 (+346708)
chr1	34167813	34168413	0.64941	0.344163	0.273649	-0.338665	Dst (+99443), Ccdc115 (+328404)
chr1	34195195	34195795	0.374892	-0.0413502	0.457162	-0.184574	Dst (+126825), Ccdc115 (+301022)
chr1	34201674	34202274	0.0327317	-1.02411	0.0137221	-0.970562	Dst (+133304), Ccdc115 (+294543)
chr1	34202232	34202832	0.0298436	-1.05671	0.00212691	-1.32993	Dst (+133862), Ccdc115 (+293985)
chr1	34206755	34207355	0.0430199	-0.92702	0.0544409	-0.698499	Dst (+138385), Ccdc115 (+289462)
chr1	34213566	34214166	0.0138081	-1.32578	0.0884128	-0.598604	Dst (+145196), Ccdc115 (+282651)
chr1	34223036	34223636	0.0382555	-0.968842	0.212202	-0.402934	Dst (+154666), Ccdc115 (+273181)
chr1	34233094	34233694	0.623057	0.305226	0.109317	-0.553504	Dst (+164724), Ccdc115 (+263123)
chr1	34241020	34241620	0.665869	0.369157	0.166427	-0.460299	Dst (+172650), Ccdc115 (+255197)
chr1	34242565	34243165	0.0627203	-0.791025	0.0569762	-0.689266	Dst (+174195), Ccdc115 (+253652)
chr1	34262531	34263131	0.0257296	-1.10886	0.000788042	-1.52038	Dst (+194161), Ccdc115 (+233686)
chr1	34265669	34266269	0.00293291	-1.85914	0.0317981	-0.806034	Dst (+197299), Ccdc115 (+230548)
chr1	34281006	34281606	0.00485174	-1.68641	0.0114156	-1.00626	Dst (+212636), Ccdc115 (+215211)
chr1	34282439	34283039	0.0444326	-0.91547	0.00346935	-1.23594	Ccdc115 (+213778), Dst (+214069)
chr1	34314601	34315201	0.00215312	-1.96506	0.0924665	-0.589163	Ccdc115 (+181616), Dst (+246231)
chr1	34324356	34324956	0.476075	0.100692	0.035835	-0.782339	Ccdc115 (+171861), Dst (+255986)
chr1	34327986	34328586	0.0219938	-1.1638	0.00157024	-1.38816	Ccdc115 (+168231), Dst (+259616)
chr1	34359669	34360269	0.00574166	-1.62854	0.0033397	-1.24326	Ccdc115 (+136548), Dst (+291299)
chr1	34381089	34381689	0.0213296	-1.17451	0.0167392	-0.931904	Ccdc115 (+115128), Dst (+312719)
chr1	34407526	34408126	0.0123777	-1.36366	0.156514	-0.474328	Ccdc115 (+88691), Dst (+339156)
chr1	34420479	34421079	0.00764171	-1.53016	0.00281806	-1.27589	Ccdc115 (+75738), Dst (+352109)
chr1	34420695	34421295	0.00456445	-1.70738	0.011665	-1.00207	Ccdc115 (+75522), Dst (+352325)
chr1	34421973	34422573	0.47344	0.0970797	0.0721606	-0.640899	Ccdc115 (+74244), Dst (+353603)
chr1	34435629	34436229	0.544669	0.194676	0.537021	-0.123251	Ccdc115 (+60588), Dst (+367259)
chr1	34439480	34440080	0.0231984	-1.14515	0.0302716	-0.81576	Ccdc115 (+56737), Dst (+371110)
chr1	34445223	34445823	0.00750751	-1.53626	0.00400156	-1.2085	Ccdc115 (+50994), Dst (+376853)
chr1	34488581	34489181	0.0971808	-0.628529	0.0145887	-0.958663	Ccdc115 (+7636), Dst (+420211)
chr1	34495059	34495659	0.986631	1.60383	0.106144	-0.559828	Imp4 (-1337), Ccdc115 (+1158)
chr1	34500214	34500814	0.00540772	-1.64913	0.0151452	-0.951382	Ccdc115 (-3997), Imp4 (+3818)
chr1	34508042	34508642	0.00420468	-1.73557	0.00160812	-1.38359	Ptpn18 (-8249), Imp4 (+11646)
chr1	34512390	34512990	0.0133782	-1.33674	0.00402552	-1.20735	Ptpn18 (-3901)
chr1	34513887	34514487	0.0180135	-1.23343	0.0152973	-0.94944	Ptpn18 (-2404)
chr1	34532365	34532965	0.00793481	-1.51719	0.00669188	-1.10948	Prss39 (-22610), Ptpn18 (+16074)
chr1	34535183	34535783	0.0233548	-1.14279	0.0207618	-0.889864	Prss39 (-19792), Ptpn18 (+18892)
chr1	34549339	34549939	0.141375	-0.483233	0.0197563	-0.89957	Prss39 (-5636), Ptpn18 (+33048)
chr1	34554826	34555426	0.0767167	-0.717022	0.0488228	-0.720498	Prss39 (-149)
chr1	34566050	34566650	0.134818	-0.502069	0.00191576	-1.35	Cfc1 (-26143), Prss39 (+11075)
chr1	34577678	34578278	0.00157526	-2.07208	0.000855945	-1.50453	Cfc1 (-14515), Prss39 (+22703)
chr1	34589818	34590418	0.0479398	-0.888241	0.286995	-0.325991	Cfc1 (-2375)
chr1	34593375	34593975	0.978963	1.44619	0.953362	0.426369	Cfc1 (+1182), Prss40 (+24090)
chr1	34595253	34595853	0.0133822	-1.33663	0.33669	-0.28156	Cfc1 (+3060), Prss40 (+22212)
chr1	34597148	34597748	0.135395	-0.50038	0.0889542	-0.597321	Cfc1 (+4955), Prss40 (+20317)
chr1	34600008	34600608	0.0161692	-1.271	0.00133525	-1.41926	Cfc1 (+7815), Prss40 (+17457)
chr1	34607548	34608148	0.216407	-0.306433	0.011151	-1.0108	Prss40 (+9917), Cfc1 (+15355)
chr1	34613199	34613799	0.00344271	-1.80418	0.00177149	-1.36502	Prss40 (+4266), Cfc1 (+21006)
chr1	34635737	34636337	0.174579	-0.397633	0.290748	-0.322491	Amer3 (-501), 1700101I19Rik (+421)
chr1	34648227	34648827	0.0333028	-1.01799	0.0121338	-0.994433	Arhgef4 (-210022), Amer3 (+11989)
chr1	34669952	34670552	0.008532	-1.49218	0.0213255	-0.884622	Arhgef4 (-188297), Amer3 (+33714)
chr1	34703496	34704096	0.192758	-0.356158	0.0110527	-1.01252	Arhgef4 (-154753), Amer3 (+67258)
chr1	34714664	34715264	0.0535089	-0.848667	0.0247117	-0.855728	Arhgef4 (-143585), Amer3 (+78426)
chr1	34721223	34721823	0.0184074	-1.2259	0.0382521	-0.769355	Arhgef4 (-137026), Amer3 (+84985)
chr1	34726254	34726854	0.331868	-0.105775	0.132633	-0.51139	Arhgef4 (-131995), Amer3 (+90016)
chr1	34728476	34729076	0.287743	-0.176409	0.00869602	-1.05891	Arhgef4 (-129773), Amer3 (+92238)
chr1	34733127	34733727	0.0766865	-0.717168	0.029986	-0.817632	Arhgef4 (-125122), Amer3 (+96889)
chr1	34741372	34741972	0.00228012	-1.94543	0.00126474	-1.42966	Arhgef4 (-116877), Amer3 (+105134)
chr1	34759875	34760475	0.615658	0.294497	0.0848016	-0.60735	Arhgef4 (-98374), Amer3 (+123637)
chr1	34760703	34761303	0.0206479	-1.18585	0.00743744	-1.0891	Arhgef4 (-97546), Amer3 (+124465)
chr1	34763834	34764434	0.272052	-0.203027	0.0336732	-0.794687	Arhgef4 (-94415), Amer3 (+127596)
chr1	34771585	34772185	0.866281	0.772162	0.422586	-0.211467	Arhgef4 (-86664), Amer3 (+135347)
chr1	34778790	34779390	0.00560934	-1.63655	0.00163001	-1.38099	Arhgef4 (-79459), Amer3 (+142552)
chr1	34779264	34779864	0.0265858	-1.09737	0.0864746	-0.603257	Arhgef4 (-78985), Amer3 (+143026)
chr1	34789048	34789648	0.221743	-0.29577	0.0815842	-0.615431	Arhgef4 (-69201), Amer3 (+152810)
chr1	34798957	34799557	0.00741643	-1.54046	0.00956698	-1.04046	Arhgef4 (-59292), Amer3 (+162719)
chr1	34801958	34802558	0.148487	-0.463611	0.139777	-0.499755	Arhgef4 (-56291), Amer3 (+165720)
chr1	34816475	34817075	0.392864	-0.0153707	0.246022	-0.366202	Arhgef4 (-41774), Amer3 (+180237)
chr1	34827541	34828141	0.857567	0.747127	0.146035	-0.489967	Arhgef4 (-30708), Amer3 (+191303)
chr1	34827601	34828201	0.7612	0.529726	0.158273	-0.471787	Arhgef4 (-30648), Amer3 (+191363)
chr1	34827661	34828261	0.752819	0.514149	0.136493	-0.50504	Arhgef4 (-30588), Amer3 (+191423)
chr1	34829879	34830479	0.566153	0.224422	0.180298	-0.441749	Arhgef4 (-28370), Amer3 (+193641)
chr1	34834735	34835335	0.0120447	-1.37309	0.011063	-1.01234	Arhgef4 (-23514), Amer3 (+198497)
chr1	34853636	34854236	0.0141739	-1.31671	0.0277661	-0.832803	Arhgef4 (-4613)
chr1	34870620	34871220	0.0757482	-0.721724	0.0311019	-0.810412	Arhgef4 (+12371), Fam168b (+28990)
chr1	34874592	34875192	0.000546188	-2.43453	0.00254685	-1.29533	Arhgef4 (+16343), Fam168b (+25018)
chr1	34890294	34890894	0.222533	-0.294208	0.167044	-0.459448	Fam168b (+9316), Arhgef4 (+32045)
chr1	34897294	34897894	0.442111	0.0539187	0.0332875	-0.796971	Fam168b (+2316), Arhgef4 (+39045)
chr1	34912678	34913278	0.123901	-0.535221	0.109544	-0.553058	Plekhb2 (+6141)
chr1	34912744	34913344	0.0617424	-0.796753	0.0944161	-0.584754	Plekhb2 (+6207)
chr1	34916813	34917413	0.14071	-0.485109	0.118995	-0.535163	Plekhb2 (+10276)
chr1	34918199	34918799	0.011061	-1.40256	0.00948608	-1.0421	Plekhb2 (+11662)
chr1	34924825	34925425	0.00523129	-1.66053	0.00379771	-1.21856	Plekhb2 (+18288)
chr1	34952550	34953150	0.0034667	-1.80179	0.0119977	-0.99662	Plekhb2 (+46013)
chr1	34956010	34956610	0.000796945	-2.30528	0.00462323	-1.18072	Plekhb2 (+49473)
chr1	34975353	34975953	0.0115461	-1.38772	0.12602	-0.522642	Plekhb2 (+68816)
chr1	34983602	34984202	0.995101	1.94994	0.957858	0.446686	Plekhb2 (+77065)
chr1	34983809	34984409	0.997963	2.251	0.9696	0.511583	Plekhb2 (+77272)
chr1	35006858	35007458	0.431007	0.0384863	0.488041	-0.160834	Plekhb2 (+100321)
chr1	35007454	35008054	0.00415279	-1.73983	0.00157115	-1.38805	Plekhb2 (+100917)
chr1	35015660	35016260	0.0106007	-1.41725	0.00658401	-1.11262	Plekhb2 (+109123)
chr1	35019957	35020557	0.0474297	-0.892082	0.00817685	-1.0708	Plekhb2 (+113420)
chr1	35025901	35026501	0.0584725	-0.816544	0.127312	-0.520405	Plekhb2 (+119364)
chr1	35029575	35030175	0.0337595	-1.01318	0.00199433	-1.34228	Plekhb2 (+123038)
chr1	35032100	35032700	0.0570835	-0.825267	0.0180531	-0.917172	Plekhb2 (+125563)
chr1	35037828	35038428	0.00713251	-1.55391	0.0046253	-1.18063	Plekhb2 (+131291)
chr1	35043581	35044181	0.0102519	-1.42881	0.0138506	-0.968751	Plekhb2 (+137044)
chr1	35047750	35048350	0.0169423	-1.25476	0.0383253	-0.768974	Plekhb2 (+141213)
chr1	35055800	35056400	0.107146	-0.591365	0.0113754	-1.00694	Plekhb2 (+149263)
chr1	35059450	35060050	0.287767	-0.176369	0.0298325	-0.818645	Plekhb2 (+152913)
chr1	35076320	35076920	0.0068021	-1.57023	0.00918848	-1.04827	Plekhb2 (+169783)
chr1	35135915	35136515	0.182666	-0.378788	0.019059	-0.90659	Hs6st1 (-989030), Plekhb2 (+229378)
chr1	35144053	35144653	0.0290132	-1.06665	0.0344376	-0.790236	Hs6st1 (-980892), Plekhb2 (+237516)
chr1	35153241	35153841	0.0117053	-1.38298	0.00163043	-1.38094	Hs6st1 (-971704), Plekhb2 (+246704)
chr1	35175456	35176056	0.0587242	-0.814984	0.0538804	-0.700595	Hs6st1 (-949489), Plekhb2 (+268919)
chr1	35180109	35180709	0.00180369	-2.02572	0.0762092	-0.629604	Hs6st1 (-944836), Plekhb2 (+273572)
chr1	35183283	35183883	0.0102184	-1.42994	0.142097	-0.496085	Hs6st1 (-941662), Plekhb2 (+276746)
chr1	35199012	35199612	0.0431764	-0.925723	0.0148748	-0.954887	Hs6st1 (-925933), Plekhb2 (+292475)
chr1	35210504	35211104	0.123309	-0.53709	0.145986	-0.490042	Hs6st1 (-914441), Plekhb2 (+303967)
chr1	35219208	35219808	0.0253242	-1.11443	0.405073	-0.225298	Hs6st1 (-905737), Plekhb2 (+312671)
chr1	35228752	35229352	0.0104339	-1.42273	0.14297	-0.494717	Hs6st1 (-896193), Plekhb2 (+322215)
chr1	35230746	35231346	0.230875	-0.277939	0.689976	0.00157733	Hs6st1 (-894199), Plekhb2 (+324209)
chr1	35230766	35231366	0.307307	-0.144402	0.7569	0.0658927	Hs6st1 (-894179), Plekhb2 (+324229)
chr1	35236218	35236818	0.0414452	-0.94033	0.0137281	-0.970477	Hs6st1 (-888727), Plekhb2 (+329681)
chr1	35241886	35242486	0.0610577	-0.800815	0.361614	-0.260543	Hs6st1 (-883059), Plekhb2 (+335349)
chr1	35249024	35249624	0.577607	0.240416	0.275873	-0.336526	Hs6st1 (-875921), Plekhb2 (+342487)
chr1	35271371	35271971	0.00129276	-2.13975	0.00210382	-1.33202	Hs6st1 (-853574), Plekhb2 (+364834)
chr1	35313381	35313981	0.0209305	-1.18111	0.0331263	-0.797933	Hs6st1 (-811564), Plekhb2 (+406844)
chr1	35332939	35333539	0.404491	0.00120927	0.151742	-0.48134	Hs6st1 (-792006), Plekhb2 (+426402)
chr1	35364864	35365464	0.0439978	-0.918987	0.154862	-0.476734	Hs6st1 (-760081), Plekhb2 (+458327)
chr1	35381679	35382279	0.1203	-0.546706	0.0951904	-0.583026	Hs6st1 (-743266), Plekhb2 (+475142)
chr1	35399239	35399839	0.184697	-0.374159	0.0369496	-0.77625	Hs6st1 (-725706), Plekhb2 (+492702)
chr1	35401618	35402218	0.279758	-0.189841	0.00498368	-1.16627	Hs6st1 (-723327), Plekhb2 (+495081)
chr1	35413831	35414431	0.0234512	-1.14135	0.0328575	-0.799546	Hs6st1 (-711114), Plekhb2 (+507294)
chr1	35417007	35417607	0.00777259	-1.52431	0.000829385	-1.51057	Hs6st1 (-707938), Plekhb2 (+510470)
chr1	35427697	35428297	0.0559844	-0.832311	0.112371	-0.547569	Hs6st1 (-697248), Plekhb2 (+521160)
chr1	35448123	35448723	0.0708201	-0.746538	0.0698698	-0.647551	Hs6st1 (-676822), Plekhb2 (+541586)
chr1	35459860	35460460	0.00177413	-2.03138	0.0240507	-0.861051	Hs6st1 (-665085), Plekhb2 (+553323)
chr1	35470846	35471446	0.0052068	-1.66215	0.000155382	-1.83152	Hs6st1 (-654099), Plekhb2 (+564309)
chr1	35491185	35491785	0.0941348	-0.640566	0.183983	-0.437011	Hs6st1 (-633760), Plekhb2 (+584648)
chr1	35500389	35500989	0.0673339	-0.765074	0.0016161	-1.38264	Hs6st1 (-624556), Plekhb2 (+593852)
chr1	35507919	35508519	0.0301414	-1.05321	0.00338845	-1.24048	Hs6st1 (-617026), Plekhb2 (+601382)
chr1	35510927	35511527	0.000330012	-2.60684	0.00927828	-1.04639	Hs6st1 (-614018), Plekhb2 (+604390)
chr1	35512061	35512661	0.00288112	-1.86524	0.0194947	-0.902175	Hs6st1 (-612884), Plekhb2 (+605524)
chr1	35526926	35527526	0.882297	0.822039	0.438063	-0.199372	Hs6st1 (-598019), Plekhb2 (+620389)
chr1	35529129	35529729	0.0557252	-0.833991	0.00989765	-1.03389	Hs6st1 (-595816), Plekhb2 (+622592)
chr1	35532650	35533250	0.0144098	-1.31099	0.0145747	-0.958848	Hs6st1 (-592295), Plekhb2 (+626113)
chr1	35538107	35538707	0.000783034	-2.31131	0.00916985	-1.04866	Hs6st1 (-586838), Plekhb2 (+631570)
chr1	35573792	35574392	0.199796	-0.340905	0.611013	-0.0651672	Hs6st1 (-551153), Plekhb2 (+667255)
chr1	35579105	35579705	0.00825944	-1.50337	0.0130595	-0.98017	Hs6st1 (-545840), Plekhb2 (+672568)
chr1	35628462	35629062	0.507387	0.143533	0.00935219	-1.04485	Hs6st1 (-496483), Plekhb2 (+721925)
chr1	35633373	35633973	0.0152887	-1.29044	0.166129	-0.46071	Hs6st1 (-491572), Plekhb2 (+726836)
chr1	35652192	35652792	0.124226	-0.534198	0.0144669	-0.960292	Hs6st1 (-472753), Plekhb2 (+745655)
chr1	35659660	35660260	0.0275178	-1.08526	0.187867	-0.432095	Hs6st1 (-465285), Plekhb2 (+753123)
chr1	35685271	35685871	0.0267636	-1.09503	0.200434	-0.416705	Hs6st1 (-439674), Plekhb2 (+778734)
chr1	35692023	35692623	0.335503	-0.100187	0.416416	-0.21632	Hs6st1 (-432922), Plekhb2 (+785486)
chr1	35703616	35704216	0.0307842	-1.04577	0.0368541	-0.776765	Hs6st1 (-421329), Plekhb2 (+797079)
chr1	35704108	35704708	0.0991073	-0.621088	0.124412	-0.525453	Hs6st1 (-420837), Plekhb2 (+797571)
chr1	35713520	35714120	0.00932702	-1.46145	0.000370528	-1.66501	Hs6st1 (-411425), Plekhb2 (+806983)
chr1	35718082	35718682	0.0472467	-0.893469	0.114207	-0.544068	Hs6st1 (-406863), Plekhb2 (+811545)
chr1	35736367	35736967	0.000900711	-2.26341	0.0114396	-1.00585	Hs6st1 (-388578), Plekhb2 (+829830)
chr1	35736584	35737184	0.000370555	-2.56721	0.00786869	-1.07822	Hs6st1 (-388361), Plekhb2 (+830047)
chr1	35740681	35741281	0.51571	0.154921	0.303555	-0.310743	Hs6st1 (-384264), Plekhb2 (+834144)
chr1	35750349	35750949	0.15631	-0.442903	0.0212126	-0.885662	Hs6st1 (-374596), Plekhb2 (+843812)
chr1	35771880	35772480	0.0194558	-1.2066	0.0455978	-0.734237	Hs6st1 (-353065), Plekhb2 (+865343)
chr1	35808194	35808794	0.00340537	-1.80792	0.0277896	-0.832637	Hs6st1 (-316751), Plekhb2 (+901657)
chr1	35811453	35812053	0.00598074	-1.61451	0.00786452	-1.07833	Hs6st1 (-313492), Plekhb2 (+904916)
chr1	35812626	35813226	0.349308	-0.0792252	0.0338805	-0.793471	Hs6st1 (-312319), Plekhb2 (+906089)
chr1	35819270	35819870	0.000219802	-2.7458	0.000395872	-1.65233	Hs6st1 (-305675), Plekhb2 (+912733)
chr1	35832426	35833026	0.224056	-0.291206	0.374664	-0.249796	Hs6st1 (-292519), Plekhb2 (+925889)
chr1	35851739	35852339	0.0144096	-1.31099	0.28183	-0.330852	Hs6st1 (-273206), Plekhb2 (+945202)
chr1	35862653	35863253	0.866883	0.773945	0.249459	-0.362669	Hs6st1 (-262292), Plekhb2 (+956116)
chr1	35867308	35867908	0.000869368	-2.27552	0.00521528	-1.15752	Hs6st1 (-257637), Plekhb2 (+960771)
chr1	35871730	35872330	0.015947	-1.2758	0.0905142	-0.593662	Hs6st1 (-253215), Plekhb2 (+965193)
chr1	35875170	35875770	0.0042942	-1.72833	0.00089188	-1.49665	Hs6st1 (-249775), Plekhb2 (+968633)
chr1	35877292	35877892	0.0689978	-0.756119	0.131468	-0.513336	Hs6st1 (-247653), Plekhb2 (+970755)
chr1	35878635	35879235	0.0455481	-0.906594	0.0420648	-0.750394	Hs6st1 (-246310), Plekhb2 (+972098)
chr1	35885111	35885711	0.780097	0.566291	0.24897	-0.363169	Hs6st1 (-239834), Plekhb2 (+978574)
chr1	35893948	35894548	0.0461032	-0.902254	0.0644917	-0.663998	Hs6st1 (-230997), Plekhb2 (+987411)
chr1	35908454	35909054	0.00370446	-1.77904	2.24268e-05	-2.20233	Hs6st1 (-216491)
chr1	35911615	35912215	0.0129927	-1.34687	0.030595	-0.81366	Hs6st1 (-213330)
chr1	35916643	35917243	0.496347	0.128437	0.452092	-0.18849	Hs6st1 (-208302)
chr1	35920221	35920821	0.0117768	-1.38088	0.0870392	-0.601892	Hs6st1 (-204724)
chr1	35922322	35922922	0.544649	0.194648	0.0570246	-0.689093	Hs6st1 (-202623)
chr1	35926239	35926839	0.794545	0.595797	0.297226	-0.316512	Hs6st1 (-198706)
chr1	35950301	35950901	0.00124739	-2.15197	0.0466957	-0.729459	Hs6st1 (-174644)
chr1	35957193	35957793	0.0334782	-1.01614	0.125331	-0.523843	Hs6st1 (-167752)
chr1	35974746	35975346	6.25574e-05	-3.17543	0.00330902	-1.24504	Hs6st1 (-150199)
chr1	35975192	35975792	0.106742	-0.592811	0.00963453	-1.0391	Hs6st1 (-149753)
chr1	35984923	35985523	0.407709	0.00577135	0.938584	0.370649	Hs6st1 (-140022)
chr1	35987133	35987733	0.0294774	-1.06106	0.00576183	-1.13833	Hs6st1 (-137812)
chr1	35988902	35989502	0.0652673	-0.776487	0.327268	-0.289699	Hs6st1 (-136043)
chr1	35996897	35997497	0.0170994	-1.25155	0.00672336	-1.10858	Hs6st1 (-128048)
chr1	36015661	36016261	0.0711444	-0.744857	0.0898586	-0.595193	Hs6st1 (-109284)
chr1	36047052	36047652	0.0731809	-0.734458	0.0404439	-0.758245	Hs6st1 (-77893)
chr1	36048581	36049181	0.00039368	-2.54651	0.0262472	-0.843879	Hs6st1 (-76364)
chr1	36050931	36051531	0.0947056	-0.638284	0.152949	-0.479548	Hs6st1 (-74014)
chr1	36068570	36069170	0.00826848	-1.50299	0.000900573	-1.49479	Hs6st1 (-56375)
chr1	36086106	36086706	0.0438642	-0.920074	0.00214187	-1.32858	Hs6st1 (-38839)
chr1	36087117	36087717	0.00402049	-1.75094	0.0034029	-1.23966	Hs6st1 (-37828)
chr1	36092160	36092760	0.201365	-0.337561	0.0130036	-0.981003	Hs6st1 (-32785)
chr1	36095839	36096439	0.0362319	-0.98814	0.0116889	-1.00168	Hs6st1 (-29106)
chr1	36112290	36112890	0.109631	-0.582572	0.196162	-0.421852	Hs6st1 (-12655)
chr1	36120171	36120771	0.115424	-0.562741	0.0267588	-0.840081	Hs6st1 (-4774)
chr1	36120369	36120969	0.07978	-0.702501	0.0179308	-0.918499	Hs6st1 (-4576)
chr1	36126430	36127030	0.014099	-1.31855	0.0068088	-1.10614	Hs6st1 (+1485), Uggt1 (+174420)
chr1	36127397	36127997	0.996263	2.04294	0.936081	0.362485	Hs6st1 (+2452), Uggt1 (+173453)
chr1	36133125	36133725	0.0133822	-1.33664	0.00125206	-1.4316	Hs6st1 (+8180), Uggt1 (+167725)
chr1	36137453	36138053	0.106091	-0.595152	0.0457971	-0.733362	Hs6st1 (+12508), Uggt1 (+163397)
chr1	36137796	36138396	0.0512301	-0.864366	0.00357389	-1.23023	Hs6st1 (+12851), Uggt1 (+163054)
chr1	36138399	36138999	0.0948389	-0.637753	0.00798298	-1.07544	Hs6st1 (+13454), Uggt1 (+162451)
chr1	36144879	36145479	0.446851	0.0604808	0.301279	-0.31281	Hs6st1 (+19934), Uggt1 (+155971)
chr1	36148845	36149445	0.0110602	-1.40258	0.042882	-0.746544	Hs6st1 (+23900), Uggt1 (+152005)
chr1	36162068	36162668	0.00193227	-2.00213	0.00232389	-1.31292	Hs6st1 (+37123), Uggt1 (+138782)
chr1	36166518	36167118	0.632844	0.319547	0.265656	-0.34644	Hs6st1 (+41573), Uggt1 (+134332)
chr1	36169816	36170416	0.3811	-0.0323237	0.137074	-0.504096	Hs6st1 (+44871), Uggt1 (+131034)
chr1	36180256	36180856	0.160154	-0.433037	0.0335709	-0.79529	Hs6st1 (+55311), Uggt1 (+120594)
chr1	36183078	36183678	0.0169411	-1.25479	0.0440777	-0.741036	Hs6st1 (+58133), Uggt1 (+117772)
chr1	36187672	36188272	0.156995	-0.44113	0.205926	-0.410206	Hs6st1 (+62727), Uggt1 (+113178)
chr1	36189811	36190411	0.00844046	-1.4959	0.325328	-0.291389	Hs6st1 (+64866), Uggt1 (+111039)
chr1	36194867	36195467	0.232766	-0.274309	0.0164494	-0.935305	Hs6st1 (+69922), Uggt1 (+105983)
chr1	36196859	36197459	0.175924	-0.394452	0.00272442	-1.28239	Hs6st1 (+71914), Uggt1 (+103991)
chr1	36225961	36226561	0.273482	-0.200563	0.0447334	-0.738077	Uggt1 (+74889), Hs6st1 (+101016)
chr1	36246537	36247137	0.339733	-0.0937201	0.0872032	-0.601497	Uggt1 (+54313), Hs6st1 (+121592)
chr1	36266719	36267319	0.0120155	-1.37393	0.00523011	-1.15697	Uggt1 (+34131), Hs6st1 (+141774)
chr1	36276376	36276976	0.034215	-1.00843	0.0865945	-0.602966	Uggt1 (+24474), Hs6st1 (+151431)
chr1	36307716	36308316	0.0525271	-0.855351	0.519886	-0.136424	Uggt1 (-6866), Neurl3 (+22254)
chr1	36307793	36308393	0.0943756	-0.639602	0.476407	-0.16976	Uggt1 (-6943), Neurl3 (+22177)
chr1	36318387	36318987	0.246026	-0.249409	0.00141064	-1.40872	Uggt1 (-17537), Neurl3 (+11583)
chr1	36318717	36319317	0.179906	-0.385146	0.0265392	-0.841702	Uggt1 (-17867), Neurl3 (+11253)
chr1	36329817	36330417	0.0153875	-1.28821	0.0041541	-1.2013	Neurl3 (+153)
chr1	36330287	36330887	0.116449	-0.559319	0.0095637	-1.04053	Neurl3 (-317)
chr1	36336536	36337136	0.206563	-0.326617	0.116496	-0.539771	Arid5a (-27763), Neurl3 (-6566)
chr1	36341348	36341948	0.0883049	-0.664615	0.00151824	-1.39462	Arid5a (-22951), Neurl3 (-11378)
chr1	36354912	36355512	0.648767	0.343198	0.27035	-0.341856	Neurl3 (-24942), Arid5a (-9387)
chr1	36368547	36369147	0.00908287	-1.4706	0.0234945	-0.865643	Arid5a (+4248), Kansl3 (+56012)
chr1	36396516	36397116	0.00417513	-1.73799	0.00262509	-1.28952	Kansl3 (+28043), Arid5a (+32217)
chr1	36401429	36402029	0.0792249	-0.705095	0.0699817	-0.647221	Kansl3 (+23130), Arid5a (+37130)
chr1	36405133	36405733	0.0932112	-0.644285	0.00194776	-1.34682	Kansl3 (+19426), Arid5a (+40834)
chr1	36414062	36414662	0.00210733	-1.97243	0.00751553	-1.08709	Kansl3 (+10497), Arid5a (+49763)
chr1	36416962	36417562	0.0150212	-1.29657	0.00621648	-1.12369	Kansl3 (+7597), Arid5a (+52663)
chr1	36424521	36425121	0.202739	-0.334647	0.0134965	-0.973781	Kansl3 (+38)
chr1	36424969	36425569	0.424392	0.029248	0.13328	-0.510314	Kansl3 (-410)
chr1	36425358	36425958	0.182385	-0.379433	0.12894	-0.517613	Kansl3 (-799)
chr1	36425922	36426522	0.0718349	-0.741301	0.0737764	-0.636323	Kansl3 (-1363)
chr1	36471430	36472030	0.0464064	-0.899905	0.0400551	-0.760173	Kansl3 (-46871), Lman2l (+30386)
chr1	36476750	36477350	0.0845242	-0.680988	0.03501	-0.786964	Kansl3 (-52191), Lman2l (+25066)
chr1	36485584	36486184	0.0568501	-0.826752	0.0107625	-1.01767	Kansl3 (-61025), Lman2l (+16232)
chr1	36507167	36507767	0.0173539	-1.24641	0.0364697	-0.77885	Cnnm4 (-20998), Lman2l (-5351)
chr1	36510564	36511164	0.190647	-0.360816	0.00708869	-1.09837	Cnnm4 (-17601), Lman2l (-8748)
chr1	36519397	36519997	0.333539	-0.103203	0.0266301	-0.841029	Lman2l (-17581), Cnnm4 (-8768)
chr1	36521964	36522564	0.119637	-0.548852	0.0567322	-0.690137	Lman2l (-20148), Cnnm4 (-6201)
chr1	36530265	36530865	0.0235106	-1.14047	0.00478788	-1.17398	Cnnm3 (-38147), Cnnm4 (+2100)
chr1	36533127	36533727	0.648092	0.342186	0.550382	-0.112934	Cnnm3 (-35285), Cnnm4 (+4962)
chr1	36533380	36533980	0.943007	1.09271	0.975843	0.556845	Cnnm3 (-35032), Cnnm4 (+5215)
chr1	36543056	36543656	0.012642	-1.35634	0.158493	-0.47147	Cnnm3 (-25356), Cnnm4 (+14891)
chr1	36549366	36549966	0.474551	0.0986039	0.106669	-0.55877	Cnnm3 (-19046), Cnnm4 (+21201)
chr1	36555681	36556281	0.68166	0.393719	0.487585	-0.161184	Cnnm3 (-12731), Cnnm4 (+27516)
chr1	36559636	36560236	0.0482069	-0.886246	0.0387722	-0.766664	Cnnm3 (-8776), Cnnm4 (+31471)
chr1	36573618	36574218	0.1695	-0.409824	0.521846	-0.134919	Cnnm3 (+5206), Ankrd23 (+18656)
chr1	36575242	36575842	0.0679463	-0.761755	0.222764	-0.391045	Cnnm3 (+6830), Ankrd23 (+17032)
chr1	36576831	36577431	0.999216	2.57771	0.998749	1.12837	Cnnm3 (+8419), Ankrd23 (+15443)
[truncated: 193,818 more rows]
