# Supplementary material for: Computational prediction and experimental validation of novel Hedgehog-responsive enhancers linked to genes of the Hedgehog pathway
Source: BMC Dev Biol. 2016 Feb 24;16:4. doi: 10.1186/s12861-016-0106-0 (PMC4765071; doi:10.1186/s12861-016-0106-0)
Supplement: Additional file 6: Table S4. — Overlap of predicted high confidence positive and negative regions with embryonic open chromatin. Tabulation of the number of genomic regions predicted by both LDwGBM and NPwGBM that are classified with high confidence as Hh enhancer regions or as nonregulatory regions that overlap with mesoderm DNaseI (E 11.5) or enhancer markers (E14.5). (XLSX 9 kb) [file 12861_2016_106_MOESM6_ESM.xlsx]

## Sheet: Sheet1
	Positive (kmer-SVM score >= 1; posterior probability = 1)		Negative (kmer-SVM score <= -1; posterior probability = 0)
Open Chromatin Markers	Number that overlap with markers	Number with no overlap	Number that overlap with markers	Number with no overlap	Z-Test	two-tailed p-value
DnaseI Mesoderm E11.5	112	416	5970	30023	2.8332	p < 0.05
H3K4me1 Heart	37	491	5011	30982
H3K4me3 Heart	7	521	541	35452
H3K27ac Heart	8	520	1064	34929
H3K4me1 Liver	75	453	3864	32129	2.5511	p = 0.01078
H3K4me3 Liver	9	519	494	35499
H3K27ac Liver	43	485	905	35088	8.076	p < 0.0
