# Supplementary material for: Computational prediction and experimental validation of novel Hedgehog-responsive enhancers linked to genes of the Hedgehog pathway
Source: BMC Dev Biol. 2016 Feb 24;16:4. doi: 10.1186/s12861-016-0106-0 (PMC4765071; doi:10.1186/s12861-016-0106-0)
Supplement: Additional file 8: Table S5. — PCR primers for amplification of mouse genomic regions. Mouse genomic coordinates (mm9) for primer sequence used to amplify candidate regions. (XLSX 10 kb) [file 12861_2016_106_MOESM8_ESM.xlsx]

## Sheet: Sheet1
Annotated Hedgehog Pathway Gene	Forward Primer	Reverse Primer
Boc	GGTAGAGAGGATGCAGGGC	GGTAGAGAGGATGCAGGGC
Dpp6	CTCATTTCAAGATGAGGCTAG	GACCAGAGAGCCATTCAATCG
Gli3	TAATGCTGATGAATTCTCCG	TAATGCTGATGAATTCTCCG
Hhip	GCAAGACCTTCCTCCCAGTC	CAGCCTGCCTCTCTTACTTTC
Hipk2	GTACTTCTCACGCTTCTACC	TGAATGGAGGTAGGGCACC
Ptch1	GTATGGCATCGCTCTATAGACG	TGTCATCCTAGCACTTGGAC
Scube1	AGGCTCTAAGCACAGCCTTG	CTGGCCTGAGGCTAATGGAT
Shh	CATCACAGGCAGAAAGCTCA	CTCAGCTTCTCCTGCACCAT
Tgfbr2	GGCAATGCTTTGACATGAGAC	ACATACGTGTCCTAGCCAGG
Hhat	CAGCTGTGAGAGGAACCAC	CTGTGTATGGCTGCTGGGC
